# Supplementary material for: Hidden bias in the DUD-E dataset leads to misleading performance of deep learning in structure-based virtual screening
Source: PLoS One. 2019 Aug 20;14(8):e0220113. doi: 10.1371/journal.pone.0220113 (PMC6701836; doi:10.1371/journal.pone.0220113)
Supplement: S2 Table — Replication n = 3. (XLSX) [file pone.0220113.s012.xlsx]

## Sheet: Sheet1
	AA2AR	ABL1	ACE	ACES	ADA	ADA17	ADRB1	ADRB2	AKT1	AKT2	ALDR	AMPC	ANDR	AOFB	BACE1	BRAF	CAH2	CASP3	CDK2	COMT	CP2C9	CP3A4	CSF1R	CXCR4	DEF	DHI1	DPP4	DRD3	DYR	EGFR	ESR1	ESR2	FA10	FA7	FABP4	FAK1	FGFR1	FKB1A	FNTA	FPPS	GCR	GLCM	GRIA2	GRIK1	HDAC2	HDAC8	HIVINT	HIVPR	HIVRT
a	0.925	0.746	0.866	0.76	0.863	0.771	0.758	0.675	0.894	0.864	0.288	0.89	0.767	0.729	0.399	0.784	0.973	0.784	0.827	0.883	0.644	0.73	0.798	0.947	0.837	0.666	0.738	0.526	0.42	0.765	0.859	0.887	0.767	0.745	0.786	0.936	0.889	0.898	0.907	0.973	0.64	0.788	0.83	0.91	0.883	0.716	0.736	0.824	0.799
b	0.929	0.85	0.902	0.816	0.962	0.809	0.648	0.683	0.861	0.741	0.452	0.775	0.596	0.606	0.557	0.744	0.608	0.82	0.847	0.977	0.601	0.738	0.76	0.809	0.808	0.776	0.823	0.624	0.684	0.931	0.868	0.835	0.798	0.74	0.87	0.954	0.878	0.95	0.835	0.95	0.725	0.763	0.825	0.875	0.81	0.744	0.895	0.544	0.826
c	0.895	0.855	0.893	0.481	0.936	0.537	0.7	0.713	0.783	0.807	0.676	0.819	0.461	0.465	0.744	0.856	0.797	0.861	0.72	0.979	0.707	0.751	0.631	0.949	0.834	0.672	0.864	0.597	0.699	0.778	0.857	0.936	0.774	0.81	0.823	0.923	0.928	0.95	0.763	0.966	0.761	0.868	0.765	0.955	0.495	0.805	0.749	0.702	0.427
Mean_AUC	0.916333	0.817	0.887	0.685667	0.920333	0.705667	0.702	0.690333	0.846	0.804	0.472	0.828	0.608	0.6	0.566667	0.794667	0.792667	0.821667	0.798	0.946333	0.650667	0.739667	0.729667	0.901667	0.826333	0.704667	0.808333	0.582333	0.601	0.824667	0.861333	0.886	0.779667	0.765	0.826333	0.937667	0.898333	0.932667	0.835	0.963	0.708667	0.806333	0.806667	0.913333	0.729333	0.755	0.793333	0.69	0.684
stdev	0.0185831	0.0615386	0.018735	0.179445	0.0513258	0.1473	0.0550273	0.0200333	0.057	0.0615549	0.194772	0.0580259	0.153353	0.132102	0.172703	0.0567568	0.182539	0.038527	0.0682862	0.0548574	0.0533135	0.0105987	0.0875348	0.0802579	0.0159478	0.0618493	0.0642677	0.0506195	0.15693	0.0923165	0.00585947	0.0505074	0.0162583	0.0390512	0.0420991	0.0155671	0.0262742	0.0300222	0.072	0.0117898	0.0621316	0.0548483	0.0361709	0.040104	0.206195	0.0455082	0.0882855	0.140385	0.222978
	AA2AR	ABL1	ACE	ACES	ADA	ADA17	ADRB1	ADRB2	AKT1	AKT2	ALDR	AMPC	ANDR	AOFB	BACE1	BRAF	CAH2	CASP3	CDK2	COMT	CP2C9	CP3A4	CSF1R	CXCR4	DEF	DHI1	DPP4	DRD3	DYR	EGFR	ESR1	ESR2	FA10	FA7	FABP4	FAK1	FGFR1	FKB1A	FNTA	FPPS	GCR	GLCM	GRIA2	GRIK1	HDAC2	HDAC8	HIVINT	HIVPR	HIVRT
Mean_AUC	0.916333	0.817	0.887	0.685667	0.920333	0.705667	0.702	0.690333	0.846	0.804	0.472	0.828	0.608	0.6	0.566667	0.794667	0.792667	0.821667	0.798	0.946333	0.650667	0.739667	0.729667	0.901667	0.826333	0.704667	0.808333	0.582333	0.601	0.824667	0.861333	0.886	0.779667	0.765	0.826333	0.937667	0.898333	0.932667	0.835	0.963	0.708667	0.806333	0.806667	0.913333	0.729333	0.755	0.793333	0.69	0.684
stdev	0.0185831	0.0615386	0.018735	0.179445	0.0513258	0.1473	0.0550273	0.0200333	0.057	0.0615549	0.194772	0.0580259	0.153353	0.132102	0.172703	0.0567568	0.182539	0.038527	0.0682862	0.0548574	0.0533135	0.0105987	0.0875348	0.0802579	0.0159478	0.0618493	0.0642677	0.0506195	0.15693	0.0923165	0.00585947	0.0505074	0.0162583	0.0390512	0.0420991	0.0155671	0.0262742	0.0300222	0.072	0.0117898	0.0621316	0.0548483	0.0361709	0.040104	0.206195	0.0455082	0.0882855	0.140385	0.222978
>0.9	20
>0.8	55
>0.7	86
>0.6	98
>0.5	101
Mean AUC Range	Frequency
0.9-1	20
0.8-0.9	35
0.7-0.8	31
0.6-0.7	12
0.5-0.6	3
<0.5	1
Total	102
[truncated: 53 more columns]
