# Supplementary material for: Hidden bias in the DUD-E dataset leads to misleading performance of deep learning in structure-based virtual screening
Source: PLoS One. 2019 Aug 20;14(8):e0220113. doi: 10.1371/journal.pone.0220113 (PMC6701836; doi:10.1371/journal.pone.0220113)
Supplement: S3 Table — (XLSX) [file pone.0220113.s013.xlsx]

## Sheet: Sheet1
	AA2AR Model	ABL1 Model	ACE Model	ACES Model	ADA Model	ADA17 Model	ADRB1 Model	ADRB2 Model	AKT1 Model	AKT2 Model	ALDR Model	AMPC Model	ANDR Model	AOFB Model	BACE1 Model	BRAF Model	CAH2 Model	CASP3 Model	CDK2 Model	COMT Model	CP2C9 Model	CP3A4 Model	CSF1R Model	CXCR4 Model	DEF Model	DHI1 Model	DPP4 Model	DRD3 Model	DYR Model	EGFR Model	ESR1 Model	ESR2 Model	FA10 Model	FA7 Model	FABP4 Model	FAK1 Model	FGFR1 Model	FKB1A Model	FNTA Model	FPPS Model	GCR Model	GLCM Model	GRIA2 Model	GRIK1 Model	HDAC2 Model	HDAC8 Model	HIVINT Model	HIVPR Model	HIVRT Model
AA2AR	0.984	0.909	0.267	0.638	0.282	0.844	0.662	0.625	0.76	0.807	0.436	0.368	0.231	0.481	0.363	0.783	0.598	0.509	0.911	0.458	0.531	0.749	0.903	0.92	0.198	0.592	0.854	0.677	0.629	0.737	0.662	0.613	0.575	0.483	0.245	0.728	0.86	0.102	0.433	0.696	0.302	0.737	0.709	0.71	0.449	0.429	0.707	0.469	0.859
ABL1	0.883	0.969	0.222	0.577	0.335	0.692	0.655	0.652	0.939	0.867	0.343	0.321	0.552	0.266	0.566	0.883	0.738	0.439	0.912	0.294	0.75	0.802	0.929	0.855	0.196	0.519	0.816	0.605	0.607	0.922	0.741	0.637	0.801	0.653	0.379	0.897	0.928	0.24	0.702	0.712	0.474	0.663	0.587	0.558	0.723	0.6	0.726	0.4	0.571
ACE	0.539	0.125	0.991	0.638	0.871	0.624	0.532	0.282	0.486	0.462	0.666	0.789	0.458	0.462	0.408	0.144	0.203	0.746	0.179	0.811	0.435	0.598	0.159	0.516	0.863	0.626	0.786	0.373	0.53	0.53	0.354	0.531	0.406	0.527	0.732	0.116	0.121	0.937	0.756	0.617	0.605	0.447	0.835	0.589	0.567	0.846	0.625	0.942	0.612
ACES	0.63	0.418	0.69	0.976	0.535	0.804	0.748	0.691	0.519	0.496	0.432	0.457	0.84	0.633	0.689	0.658	0.812	0.57	0.39	0.79	0.41	0.736	0.696	0.54	0.664	0.653	0.569	0.745	0.621	0.435	0.853	0.781	0.6	0.632	0.616	0.641	0.593	0.795	0.637	0.684	0.761	0.765	0.643	0.69	0.723	0.775	0.597	0.528	0.51
ADA	0.962	0.877	0.586	0.688	0.288	0.995	0.922	0.894	0.868	0.926	0.568	0.574	0.306	0.418	0.44	0.812	0.393	0.622	0.691	0.813	0.702	0.894	0.846	0.96	0.522	0.728	0.932	0.805	0.846	0.847	0.828	0.844	0.553	0.438	0.371	0.53	0.699	0.166	0.76	0.789	0.613	0.838	0.828	0.904	0.618	0.828	0.905	0.453	0.901
ADA17	0.556	0.3	0.681	0.804	0.996	0.379	0.585	0.57	0.672	0.539	0.755	0.648	0.694	0.485	0.837	0.486	0.641	0.844	0.402	0.739	0.627	0.787	0.442	0.429	0.907	0.695	0.671	0.61	0.645	0.633	0.625	0.65	0.69	0.657	0.701	0.476	0.459	0.82	0.861	0.415	0.74	0.644	0.544	0.308	0.623	0.856	0.556	0.757	0.529
ADRB1	0.66	0.573	0.676	0.886	0.77	0.637	0.993	0.986	0.754	0.696	0.708	0.508	0.664	0.741	0.866	0.704	0.694	0.698	0.726	0.843	0.737	0.921	0.678	0.545	0.846	0.741	0.668	0.924	0.671	0.809	0.823	0.857	0.745	0.679	0.66	0.693	0.608	0.721	0.854	0.691	0.883	0.896	0.808	0.635	0.576	0.796	0.746	0.709	0.466
ADRB2	0.602	0.499	0.654	0.803	0.765	0.658	0.991	0.976	0.707	0.642	0.629	0.546	0.513	0.74	0.82	0.706	0.624	0.707	0.672	0.826	0.744	0.901	0.564	0.591	0.758	0.723	0.608	0.917	0.585	0.737	0.753	0.76	0.623	0.548	0.573	0.703	0.472	0.656	0.787	0.739	0.842	0.911	0.748	0.67	0.43	0.7	0.704	0.731	0.548
AKT1	0.816	0.945	0.346	0.61	0.529	0.582	0.733	0.827	0.997	0.978	0.496	0.491	0.728	0.351	0.625	0.94	0.84	0.627	0.924	0.422	0.927	0.897	0.936	0.887	0.2	0.507	0.649	0.826	0.914	0.793	0.794	0.571	0.806	0.833	0.394	0.847	0.84	0.435	0.841	0.807	0.686	0.686	0.682	0.589	0.738	0.744	0.726	0.319	0.629
AKT2	0.775	0.904	0.378	0.681	0.57	0.643	0.748	0.793	0.987	0.978	0.391	0.497	0.69	0.358	0.557	0.88	0.75	0.54	0.855	0.437	0.919	0.936	0.861	0.879	0.19	0.762	0.686	0.793	0.935	0.729	0.724	0.627	0.847	0.7	0.342	0.748	0.784	0.481	0.9	0.842	0.681	0.759	0.834	0.618	0.671	0.718	0.68	0.401	0.708
ALDR	0.712	0.46	0.657	0.461	0.632	0.557	0.631	0.474	0.74	0.636	0.978	0.569	0.541	0.543	0.467	0.512	0.417	0.646	0.564	0.73	0.664	0.738	0.549	0.52	0.653	0.459	0.766	0.621	0.64	0.737	0.58	0.66	0.567	0.543	0.572	0.523	0.459	0.492	0.722	0.352	0.483	0.407	0.687	0.653	0.308	0.531	0.798	0.592	0.64
AMPC	0.529	0.26	0.753	0.663	0.854	0.43	0.776	0.629	0.736	0.383	0.797	0.989	0.55	0.632	0.452	0.249	0.663	0.82	0.394	0.845	0.569	0.713	0.449	0.468	0.839	0.715	0.734	0.634	0.556	0.629	0.446	0.442	0.717	0.553	0.573	0.395	0.164	0.788	0.683	0.421	0.678	0.613	0.554	0.702	0.37	0.679	0.676	0.897	0.507
ANDR	0.342	0.302	0.459	0.722	0.582	0.684	0.627	0.432	0.383	0.438	0.356	0.329	0.971	0.478	0.636	0.535	0.461	0.397	0.322	0.55	0.442	0.605	0.516	0.461	0.579	0.651	0.566	0.296	0.444	0.448	0.746	0.721	0.657	0.422	0.465	0.445	0.551	0.472	0.673	0.534	0.729	0.591	0.611	0.55	0.42	0.444	0.464	0.365	0.427
AOFB	0.611	0.555	0.593	0.721	0.715	0.387	0.708	0.703	0.728	0.699	0.617	0.669	0.633	0.921	0.657	0.637	0.631	0.588	0.632	0.58	0.656	0.664	0.613	0.443	0.657	0.442	0.586	0.722	0.667	0.725	0.629	0.594	0.577	0.617	0.747	0.676	0.653	0.561	0.688	0.55	0.71	0.686	0.698	0.75	0.498	0.463	0.656	0.515	0.509
BACE1	0.724	0.456	0.718	0.636	0.881	0.503	0.83	0.713	0.515	0.51	0.522	0.268	0.625	0.396	0.969	0.487	0.562	0.804	0.677	0.528	0.643	0.81	0.586	0.467	0.703	0.616	0.598	0.774	0.527	0.635	0.503	0.528	0.687	0.665	0.672	0.623	0.474	0.511	0.63	0.454	0.792	0.797	0.727	0.371	0.498	0.705	0.473	0.694	0.435
BRAF	0.752	0.952	0.266	0.609	0.442	0.64	0.63	0.723	0.942	0.927	0.494	0.353	0.794	0.348	0.725	0.993	0.775	0.524	0.908	0.354	0.942	0.908	0.961	0.824	0.401	0.433	0.691	0.609	0.61	0.907	0.639	0.57	0.766	0.648	0.58	0.926	0.935	0.348	0.792	0.675	0.661	0.658	0.564	0.55	0.713	0.604	0.694	0.38	0.594
CAH2	0.743	0.443	0.501	0.757	0.655	0.535	0.787	0.711	0.613	0.082	0.439	0.713	0.457	0.529	0.576	0.479	0.998	0.714	0.722	0.781	0.57	0.718	0.699	0.617	0.52	0.831	0.807	0.768	0.615	0.674	0.656	0.498	0.885	0.712	0.419	0.716	0.645	0.524	0.395	0.717	0.694	0.783	0.676	0.526	0.491	0.439	0.46	0.606	0.595
CASP3	0.578	0.365	0.66	0.606	0.892	0.335	0.387	0.359	0.73	0.42	0.733	0.669	0.658	0.448	0.684	0.416	0.546	0.98	0.533	0.62	0.728	0.718	0.528	0.37	0.661	0.618	0.542	0.633	0.635	0.675	0.462	0.46	0.707	0.644	0.678	0.498	0.457	0.757	0.713	0.291	0.747	0.419	0.635	0.359	0.574	0.629	0.611	0.816	0.494
CDK2	0.809	0.891	0.301	0.633	0.506	0.626	0.681	0.728	0.905	0.728	0.466	0.484	0.455	0.435	0.606	0.825	0.808	0.532	0.963	0.418	0.636	0.808	0.884	0.819	0.258	0.611	0.722	0.736	0.642	0.867	0.724	0.611	0.826	0.687	0.406	0.89	0.895	0.311	0.634	0.705	0.59	0.748	0.643	0.595	0.689	0.536	0.681	0.478	0.772
COMT	0.705	0.301	0.794	0.874	0.849	0.934	0.88	0.885	0.812	0.665	0.89	0.684	0.727	0.583	0.59	0.658	0.736	0.952	0.387	1	0.683	0.901	0.705	0.684	0.95	0.665	0.851	0.87	0.781	0.899	0.759	0.878	0.722	0.691	0.454	0.62	0.412	0.79	0.845	0.612	0.847	0.663	0.926	0.809	0.173	0.799	0.998	0.864	0.74
CP2C9	0.699	0.713	0.553	0.586	0.627	0.558	0.712	0.743	0.845	0.728	0.622	0.564	0.686	0.39	0.646	0.782	0.715	0.743	0.737	0.611	0.924	0.839	0.818	0.657	0.551	0.6	0.738	0.634	0.694	0.769	0.637	0.594	0.784	0.725	0.533	0.732	0.675	0.557	0.795	0.672	0.706	0.692	0.623	0.613	0.696	0.674	0.67	0.579	0.613
CP3A4	0.845	0.692	0.463	0.696	0.584	0.719	0.718	0.681	0.835	0.753	0.54	0.356	0.653	0.412	0.646	0.787	0.641	0.749	0.739	0.596	0.821	0.959	0.784	0.783	0.466	0.635	0.806	0.771	0.698	0.747	0.643	0.618	0.846	0.662	0.483	0.686	0.716	0.432	0.796	0.558	0.64	0.691	0.617	0.595	0.537	0.581	0.683	0.655	0.666
CSF1R	0.8	0.926	0.287	0.635	0.443	0.605	0.626	0.717	0.879	0.89	0.438	0.288	0.667	0.443	0.771	0.938	0.776	0.604	0.906	0.308	0.717	0.87	0.967	0.776	0.265	0.404	0.597	0.7	0.655	0.861	0.657	0.51	0.859	0.777	0.461	0.869	0.924	0.319	0.76	0.5	0.622	0.677	0.603	0.524	0.754	0.652	0.618	0.421	0.682
CXCR4	0.848	0.622	0.5	0.724	0.475	0.818	0.746	0.742	0.375	0.544	0.0532	0.304	0.288	0.435	0.497	0.437	0.529	0.668	0.646	0.543	0.372	0.741	0.554	0.997	0.209	0.826	0.662	0.721	0.521	0.439	0.848	0.39	0.608	0.54	0.389	0.502	0.52	0.354	0.371	0.867	0.608	0.671	0.835	0.561	0.901	0.852	0.358	0.518	0.692
DEF	0.358	0.199	0.948	0.776	0.954	0.759	0.709	0.443	0.416	0.472	0.551	0.657	0.682	0.358	0.62	0.356	0.41	0.691	0.183	0.88	0.562	0.67	0.267	0.583	0.998	0.821	0.785	0.421	0.486	0.472	0.638	0.726	0.565	0.358	0.582	0.228	0.258	0.811	0.862	0.7	0.696	0.675	0.612	0.612	0.798	0.955	0.631	0.869	0.644
DHI1	0.644	0.431	0.633	0.747	0.545	0.734	0.675	0.6	0.583	0.499	0.222	0.458	0.462	0.407	0.499	0.516	0.516	0.532	0.523	0.649	0.587	0.732	0.51	0.782	0.404	0.957	0.748	0.621	0.534	0.549	0.676	0.561	0.723	0.469	0.49	0.554	0.477	0.613	0.555	0.716	0.586	0.74	0.696	0.501	0.663	0.618	0.424	0.654	0.538
DPP4	0.857	0.541	0.649	0.749	0.499	0.911	0.751	0.57	0.726	0.708	0.281	0.357	0.69	0.514	0.505	0.681	0.604	0.622	0.589	0.849	0.56	0.832	0.662	0.842	0.643	0.83	0.99	0.669	0.688	0.734	0.703	0.684	0.712	0.576	0.495	0.499	0.643	0.503	0.763	0.711	0.51	0.681	0.777	0.53	0.481	0.622	0.812	0.61	0.63
DRD3	0.676	0.497	0.657	0.734	0.431	0.759	0.736	0.807	0.511	0.696	0.372	0.272	0.476	0.65	0.585	0.572	0.338	0.501	0.609	0.593	0.605	0.746	0.489	0.718	0.597	0.677	0.695	0.978	0.543	0.615	0.541	0.575	0.533	0.486	0.51	0.594	0.606	0.439	0.702	0.547	0.551	0.609	0.727	0.491	0.448	0.511	0.529	0.565	0.584
DYR	0.894	0.738	0.505	0.838	0.614	0.804	0.642	0.662	0.839	0.846	0.342	0.484	0.599	0.642	0.643	0.798	0.735	0.483	0.828	0.56	0.543	0.783	0.801	0.856	0.307	0.789	0.816	0.751	0.982	0.757	0.761	0.649	0.739	0.672	0.493	0.787	0.844	0.455	0.74	0.718	0.655	0.747	0.748	0.765	0.72	0.462	0.616	0.426	0.654
EGFR	0.848	0.949	0.289	0.687	0.426	0.719	0.688	0.687	0.952	0.89	0.461	0.332	0.627	0.331	0.56	0.926	0.809	0.668	0.95	0.303	0.819	0.886	0.932	0.906	0.244	0.486	0.838	0.693	0.619	0.989	0.791	0.544	0.821	0.647	0.382	0.959	0.96	0.29	0.817	0.624	0.563	0.698	0.594	0.417	0.589	0.577	0.851	0.509	0.809
ESR1	0.723	0.654	0.639	0.732	0.853	0.574	0.903	0.932	0.846	0.78	0.759	0.535	0.878	0.813	0.791	0.622	0.894	0.675	0.664	0.913	0.471	0.88	0.762	0.556	0.887	0.467	0.782	0.701	0.687	0.906	0.999	0.995	0.771	0.558	0.631	0.723	0.915	0.793	0.957	0.555	0.892	0.91	0.611	0.542	0.735	0.818	0.956	0.474	0.621
ESR2	0.74	0.729	0.596	0.787	0.85	0.623	0.907	0.934	0.879	0.809	0.764	0.543	0.829	0.87	0.789	0.627	0.849	0.746	0.663	0.918	0.53	0.919	0.775	0.605	0.851	0.441	0.793	0.727	0.64	0.894	0.998	0.995	0.864	0.446	0.674	0.729	0.895	0.752	0.953	0.577	0.881	0.909	0.608	0.607	0.622	0.765	0.953	0.605	0.595
FA10	0.649	0.62	0.364	0.656	0.653	0.502	0.678	0.679	0.792	0.608	0.482	0.412	0.756	0.499	0.739	0.734	0.816	0.644	0.71	0.487	0.809	0.867	0.829	0.523	0.469	0.605	0.76	0.534	0.713	0.753	0.626	0.595	0.992	0.888	0.469	0.684	0.742	0.457	0.823	0.43	0.736	0.644	0.602	0.435	0.754	0.628	0.515	0.521	0.602
FA7	0.597	0.494	0.524	0.712	0.681	0.294	0.623	0.653	0.72	0.784	0.633	0.53	0.729	0.582	0.757	0.629	0.785	0.612	0.589	0.623	0.659	0.663	0.801	0.304	0.487	0.501	0.601	0.653	0.899	0.513	0.633	0.605	0.916	0.996	0.702	0.446	0.613	0.594	0.801	0.468	0.699	0.48	0.667	0.56	0.907	0.807	0.629	0.476	0.367
FABP4	0.522	0.704	0.626	0.506	0.683	0.522	0.793	0.877	0.788	0.748	0.755	0.84	0.538	0.642	0.785	0.697	0.631	0.753	0.636	0.643	0.769	0.706	0.733	0.484	0.806	0.26	0.472	0.64	0.707	0.64	0.561	0.674	0.509	0.723	0.936	0.646	0.547	0.457	0.799	0.601	0.647	0.562	0.702	0.843	0.682	0.659	0.844	0.545	0.481
FAK1	0.893	0.972	0.167	0.583	0.18	0.622	0.692	0.799	0.917	0.688	0.495	0.134	0.288	0.167	0.648	0.972	0.809	0.321	0.98	0.203	0.662	0.792	0.967	0.831	0.117	0.344	0.75	0.635	0.392	0.988	0.787	0.714	0.566	0.658	0.213	0.996	0.991	0.155	0.444	0.593	0.314	0.579	0.59	0.498	0.618	0.313	0.785	0.375	0.724
FGFR1	0.794	0.949	0.163	0.696	0.315	0.591	0.573	0.608	0.879	0.843	0.403	0.276	0.463	0.489	0.634	0.94	0.797	0.484	0.932	0.124	0.609	0.783	0.944	0.781	0.197	0.468	0.627	0.539	0.541	0.952	0.766	0.605	0.836	0.636	0.444	0.934	0.973	0.276	0.684	0.483	0.523	0.749	0.57	0.662	0.784	0.467	0.631	0.464	0.834
FKB1A	0.207	0.0599	0.937	0.74	0.795	0.415	0.283	0.141	0.425	0.244	0.411	0.651	0.609	0.272	0.559	0.136	0.387	0.679	0.0789	0.811	0.561	0.475	0.229	0.323	0.714	0.846	0.667	0.226	0.219	0.422	0.5	0.628	0.382	0.442	0.512	0.168	0.12	0.99	0.631	0.444	0.674	0.428	0.332	0.237	0.755	0.782	0.475	0.958	0.42
FNTA	0.817	0.737	0.562	0.734	0.78	0.666	0.791	0.659	0.886	0.853	0.445	0.36	0.804	0.699	0.771	0.732	0.646	0.687	0.76	0.513	0.804	0.94	0.861	0.712	0.574	0.656	0.879	0.766	0.809	0.887	0.709	0.707	0.858	0.761	0.507	0.611	0.76	0.443	0.994	0.506	0.704	0.7	0.829	0.403	0.72	0.66	0.692	0.53	0.781
FPPS	0.703	0.233	0.996	0.88	0.999	0.946	0.856	0.162	0.564	0.712	0.541	0.873	0.235	0.365	0.676	0.889	0.589	0.589	0.413	0.991	0.715	0.886	0.255	0.941	0.998	0.768	0.875	0.753	0.496	0.629	0.0462	0.325	0.433	0.535	0.573	0.61	0.0107	0.71	0.216	1	0.855	0.937	0.985	0.948	0.246	0.988	0.987	0.98	0.744
GCR	0.345	0.383	0.67	0.724	0.69	0.687	0.758	0.689	0.613	0.499	0.319	0.456	0.767	0.353	0.627	0.533	0.596	0.442	0.364	0.694	0.543	0.768	0.489	0.565	0.556	0.69	0.725	0.453	0.419	0.592	0.738	0.728	0.63	0.506	0.523	0.532	0.473	0.617	0.64	0.698	0.971	0.736	0.697	0.564	0.671	0.69	0.594	0.594	0.496
GLCM	0.786	0.475	0.816	0.881	0.745	0.95	0.947	0.891	0.422	0.517	0.509	0.49	0.356	0.68	0.766	0.701	0.436	0.718	0.472	0.793	0.461	0.845	0.334	0.874	0.801	0.876	0.83	0.872	0.491	0.844	0.583	0.692	0.566	0.376	0.746	0.567	0.324	0.545	0.638	0.862	0.76	0.996	0.884	0.852	0.378	0.69	0.587	0.825	0.608
GRIA2	0.799	0.641	0.497	0.646	0.44	0.745	0.62	0.56	0.74	0.83	0.581	0.409	0.397	0.488	0.56	0.732	0.469	0.65	0.742	0.652	0.694	0.768	0.782	0.846	0.399	0.558	0.777	0.741	0.683	0.676	0.524	0.375	0.584	0.567	0.408	0.687	0.675	0.335	0.53	0.65	0.543	0.518	0.985	0.905	0.525	0.617	0.678	0.48	0.816
GRIK1	0.735	0.513	0.715	0.745	0.636	0.871	0.733	0.689	0.753	0.833	0.772	0.689	0.432	0.586	0.645	0.736	0.376	0.724	0.506	0.88	0.526	0.796	0.678	0.807	0.676	0.391	0.745	0.851	0.652	0.715	0.566	0.55	0.434	0.557	0.63	0.535	0.516	0.426	0.748	0.693	0.658	0.532	0.99	0.998	0.473	0.74	0.833	0.615	0.805
HDAC2	0.437	0.582	0.643	0.7	0.653	0.521	0.671	0.682	0.726	0.696	0.651	0.679	0.734	0.593	0.648	0.628	0.694	0.536	0.463	0.668	0.661	0.597	0.638	0.493	0.831	0.554	0.571	0.674	0.731	0.548	0.818	0.809	0.621	0.707	0.585	0.511	0.713	0.772	0.832	0.656	0.789	0.743	0.573	0.631	0.984	0.966	0.705	0.345	0.484
HDAC8	0.564	0.502	0.763	0.745	0.861	0.575	0.673	0.664	0.715	0.734	0.668	0.727	0.656	0.571	0.733	0.552	0.661	0.644	0.533	0.747	0.671	0.681	0.584	0.523	0.914	0.574	0.674	0.639	0.748	0.63	0.813	0.788	0.68	0.71	0.685	0.472	0.643	0.793	0.866	0.744	0.718	0.696	0.712	0.673	0.995	0.996	0.687	0.448	0.505
HIVINT	0.65	0.619	0.7	0.417	0.709	0.72	0.649	0.71	0.823	0.694	0.905	0.493	0.679	0.513	0.67	0.553	0.416	0.753	0.473	0.922	0.588	0.711	0.567	0.544	0.753	0.277	0.761	0.598	0.479	0.909	0.728	0.771	0.467	0.486	0.535	0.529	0.591	0.595	0.785	0.462	0.699	0.58	0.743	0.504	0.319	0.646	0.985	0.622	0.319
HIVPR	0.464	0.136	0.899	0.712	0.945	0.467	0.741	0.541	0.46	0.307	0.641	0.672	0.591	0.443	0.716	0.257	0.399	0.785	0.268	0.818	0.591	0.792	0.257	0.359	0.753	0.759	0.638	0.603	0.604	0.469	0.448	0.523	0.572	0.578	0.695	0.225	0.163	0.897	0.708	0.461	0.831	0.658	0.567	0.328	0.601	0.85	0.464	0.988	0.572
HIVRT	0.71	0.681	0.372	0.656	0.326	0.768	0.606	0.562	0.655	0.696	0.551	0.48	0.351	0.439	0.278	0.667	0.472	0.325	0.649	0.471	0.502	0.751	0.721	0.801	0.332	0.482	0.658	0.553	0.593	0.637	0.57	0.418	0.608	0.405	0.297	0.652	0.707	0.344	0.556	0.462	0.467	0.432	0.612	0.757	0.438	0.503	0.534	0.612	0.971
HMDH	0.561	0.601	0.785	0.702	0.718	0.915	0.825	0.751	0.729	0.787	0.462	0.468	0.756	0.111	0.842	0.716	0.651	0.684	0.478	0.854	0.693	0.858	0.636	0.753	0.879	0.672	0.819	0.422	0.66	0.705	0.886	0.924	0.588	0.535	0.833	0.49	0.655	0.766	0.923	0.878	0.875	0.84	0.88	0.794	0.748	0.877	0.906	0.694	0.349
HS90A	0.898	0.872	0.321	0.732	0.429	0.931	0.835	0.672	0.909	0.841	0.678	0.321	0.448	0.313	0.382	0.705	0.612	0.649	0.898	0.937	0.646	0.95	0.896	0.909	0.322	0.83	0.904	0.77	0.674	0.892	0.904	0.702	0.683	0.446	0.215	0.742	0.88	0.3	0.72	0.613	0.551	0.585	0.774	0.47	0.401	0.606	0.875	0.641	0.852
HXK4	0.766	0.847	0.257	0.616	0.697	0.415	0.715	0.584	0.831	0.563	0.469	0.622	0.576	0.409	0.581	0.749	0.774	0.615	0.879	0.342	0.628	0.861	0.866	0.636	0.25	0.472	0.673	0.551	0.771	0.809	0.697	0.429	0.664	0.548	0.245	0.908	0.906	0.426	0.682	0.426	0.756	0.816	0.274	0.399	0.683	0.533	0.553	0.592	0.67
IGF1R	0.859	0.96	0.15	0.661	0.212	0.727	0.658	0.725	0.908	0.919	0.311	0.189	0.486	0.325	0.649	0.935	0.803	0.353	0.95	0.264	0.636	0.881	0.945	0.884	0.145	0.434	0.51	0.542	0.544	0.871	0.748	0.553	0.73	0.595	0.208	0.942	0.953	0.205	0.657	0.615	0.501	0.732	0.572	0.657	0.695	0.504	0.606	0.345	0.841
INHA	0.597	0.445	0.608	0.784	0.693	0.753	0.622	0.561	0.521	0.622	0.376	0.516	0.729	0.722	0.681	0.602	0.579	0.506	0.408	0.905	0.609	0.691	0.675	0.59	0.7	0.537	0.494	0.543	0.704	0.503	0.635	0.646	0.553	0.824	0.584	0.496	0.572	0.756	0.737	0.56	0.597	0.661	0.592	0.444	0.526	0.655	0.799	0.785	0.676
ITAL	0.692	0.675	0.473	0.823	0.675	0.741	0.795	0.493	0.758	0.73	0.528	0.328	0.904	0.562	0.759	0.728	0.667	0.678	0.659	0.697	0.77	0.927	0.861	0.496	0.663	0.834	0.896	0.598	0.64	0.799	0.819	0.828	0.875	0.73	0.383	0.73	0.809	0.486	0.872	0.55	0.738	0.756	0.779	0.533	0.465	0.456	0.626	0.485	0.671
JAK2	0.922	0.991	0.181	0.698	0.287	0.764	0.635	0.651	0.943	0.898	0.368	0.251	0.485	0.291	0.565	0.938	0.725	0.48	0.956	0.265	0.866	0.877	0.976	0.895	0.185	0.504	0.807	0.644	0.659	0.928	0.737	0.592	0.714	0.576	0.281	0.949	0.986	0.169	0.594	0.745	0.411	0.739	0.678	0.586	0.632	0.442	0.747	0.319	0.751
KIF11	0.451	0.482	0.726	0.532	0.459	0.595	0.621	0.464	0.48	0.612	0.5	0.531	0.641	0.462	0.653	0.477	0.382	0.305	0.384	0.631	0.53	0.526	0.486	0.512	0.643	0.605	0.672	0.511	0.496	0.641	0.686	0.688	0.492	0.452	0.562	0.513	0.62	0.621	0.6	0.511	0.423	0.459	0.626	0.655	0.59	0.578	0.705	0.467	0.461
KIT	0.734	0.955	0.207	0.659	0.521	0.55	0.698	0.781	0.916	0.865	0.491	0.287	0.753	0.557	0.771	0.955	0.837	0.505	0.926	0.299	0.733	0.886	0.958	0.751	0.256	0.374	0.575	0.638	0.673	0.899	0.73	0.59	0.782	0.77	0.49	0.928	0.929	0.35	0.778	0.576	0.723	0.74	0.554	0.598	0.776	0.622	0.66	0.329	0.596
KITH	0.533	0.34	0.704	0.411	0.62	0.78	0.814	0.764	0.567	0.752	0.808	0.359	0.26	0.636	0.69	0.591	0.174	0.71	0.343	0.774	0.704	0.706	0.411	0.547	0.705	0.515	0.535	0.825	0.435	0.523	0.384	0.402	0.505	0.504	0.478	0.251	0.254	0.453	0.614	0.52	0.682	0.596	0.848	0.774	0.33	0.579	0.572	0.814	0.721
KPCB	0.668	0.683	0.593	0.702	0.586	0.528	0.633	0.704	0.752	0.846	0.678	0.475	0.727	0.658	0.79	0.581	0.587	0.64	0.735	0.457	0.678	0.799	0.654	0.535	0.597	0.368	0.448	0.781	0.842	0.754	0.733	0.658	0.557	0.771	0.803	0.61	0.734	0.45	0.817	0.556	0.743	0.622	0.799	0.668	0.55	0.624	0.672	0.503	0.647
LCK	0.881	0.96	0.179	0.718	0.343	0.779	0.652	0.667	0.936	0.918	0.417	0.239	0.551	0.409	0.593	0.942	0.764	0.574	0.953	0.349	0.811	0.915	0.939	0.901	0.17	0.531	0.745	0.743	0.701	0.9	0.677	0.501	0.848	0.693	0.322	0.899	0.93	0.219	0.729	0.665	0.515	0.683	0.749	0.6	0.636	0.56	0.674	0.431	0.788
LKHA4	0.767	0.595	0.649	0.897	0.734	0.63	0.826	0.835	0.742	0.804	0.583	0.425	0.773	0.837	0.775	0.704	0.721	0.722	0.688	0.657	0.707	0.86	0.698	0.567	0.794	0.558	0.602	0.891	0.857	0.68	0.816	0.812	0.597	0.776	0.712	0.554	0.782	0.636	0.903	0.663	0.799	0.697	0.766	0.601	0.634	0.797	0.731	0.613	0.637
MAPK2	0.868	0.894	0.358	0.784	0.494	0.571	0.764	0.843	0.915	0.895	0.576	0.477	0.694	0.528	0.731	0.886	0.821	0.553	0.926	0.384	0.813	0.866	0.927	0.76	0.396	0.471	0.515	0.804	0.795	0.849	0.852	0.7	0.781	0.819	0.547	0.866	0.902	0.373	0.775	0.635	0.693	0.742	0.776	0.728	0.749	0.743	0.733	0.365	0.671
MCR	0.216	0.357	0.631	0.648	0.552	0.551	0.686	0.665	0.348	0.461	0.274	0.377	0.859	0.388	0.706	0.467	0.472	0.308	0.266	0.461	0.508	0.506	0.418	0.265	0.59	0.634	0.483	0.231	0.549	0.391	0.728	0.792	0.355	0.473	0.71	0.414	0.519	0.636	0.643	0.589	0.845	0.595	0.517	0.442	0.664	0.643	0.543	0.411	0.304
MET	0.738	0.938	0.24	0.601	0.446	0.664	0.792	0.768	0.984	0.96	0.667	0.246	0.84	0.278	0.707	0.912	0.863	0.571	0.889	0.658	0.927	0.96	0.954	0.748	0.317	0.27	0.826	0.718	0.671	0.938	0.761	0.529	0.733	0.762	0.328	0.944	0.934	0.394	0.803	0.422	0.779	0.709	0.567	0.638	0.48	0.686	0.875	0.425	0.704
MK01	0.506	0.935	0.38	0.619	0.426	0.489	0.743	0.754	0.934	0.939	0.611	0.331	0.763	0.383	0.705	0.923	0.641	0.46	0.798	0.248	0.86	0.874	0.928	0.716	0.345	0.433	0.584	0.737	0.681	0.924	0.615	0.621	0.663	0.702	0.598	0.873	0.904	0.392	0.829	0.613	0.763	0.57	0.573	0.536	0.782	0.57	0.701	0.371	0.547
MK10	0.837	0.926	0.307	0.676	0.341	0.635	0.591	0.674	0.871	0.785	0.318	0.401	0.63	0.334	0.657	0.907	0.672	0.437	0.893	0.265	0.707	0.817	0.894	0.801	0.257	0.574	0.701	0.558	0.674	0.921	0.655	0.59	0.73	0.693	0.486	0.889	0.925	0.322	0.635	0.75	0.519	0.735	0.694	0.485	0.701	0.509	0.668	0.401	0.533
MK14	0.824	0.924	0.211	0.603	0.449	0.563	0.604	0.661	0.834	0.869	0.391	0.285	0.56	0.365	0.711	0.899	0.752	0.573	0.915	0.336	0.768	0.809	0.924	0.791	0.259	0.431	0.667	0.693	0.583	0.798	0.603	0.487	0.826	0.745	0.482	0.852	0.88	0.278	0.64	0.624	0.565	0.667	0.635	0.519	0.667	0.528	0.586	0.373	0.64
MMP13	0.48	0.262	0.673	0.664	0.956	0.278	0.758	0.724	0.666	0.34	0.822	0.716	0.624	0.483	0.618	0.355	0.67	0.753	0.367	0.751	0.634	0.751	0.362	0.333	0.918	0.779	0.737	0.661	0.681	0.737	0.68	0.753	0.571	0.493	0.698	0.391	0.438	0.808	0.788	0.394	0.791	0.619	0.454	0.39	0.525	0.759	0.755	0.795	0.483
MP2K1	0.723	0.829	0.402	0.707	0.672	0.531	0.768	0.741	0.908	0.872	0.528	0.364	0.742	0.622	0.731	0.843	0.78	0.667	0.898	0.504	0.766	0.829	0.798	0.783	0.465	0.403	0.779	0.743	0.604	0.953	0.717	0.606	0.809	0.673	0.49	0.936	0.864	0.536	0.887	0.528	0.81	0.731	0.672	0.555	0.558	0.549	0.736	0.493	0.801
NOS1	0.838	0.56	0.531	0.785	0.669	0.709	0.813	0.686	0.79	0.837	0.435	0.646	0.584	0.787	0.577	0.621	0.636	0.539	0.717	0.678	0.649	0.805	0.716	0.852	0.603	0.736	0.769	0.756	0.771	0.736	0.73	0.67	0.736	0.675	0.662	0.621	0.656	0.529	0.702	0.767	0.611	0.798	0.747	0.723	0.619	0.596	0.698	0.553	0.635
NRAM	0.59	0.0722	0.967	0.817	0.711	0.744	0.522	0.348	0.358	0.422	0.448	0.712	0.652	0.369	0.613	0.407	0.101	0.727	0.147	0.823	0.662	0.716	0.0768	0.677	0.723	0.824	0.772	0.523	0.513	0.369	0.501	0.557	0.506	0.391	0.719	0.273	0.164	0.917	0.715	0.684	0.673	0.503	0.885	0.624	0.6	0.721	0.495	0.851	0.438
PA2GA	0.716	0.718	0.658	0.563	0.712	0.592	0.678	0.579	0.694	0.785	0.692	0.583	0.776	0.405	0.808	0.476	0.298	0.745	0.559	0.713	0.719	0.731	0.75	0.427	0.767	0.343	0.667	0.642	0.848	0.567	0.772	0.798	0.375	0.716	0.823	0.36	0.727	0.647	0.809	0.218	0.657	0.351	0.715	0.714	0.715	0.819	0.799	0.296	0.723
PARP1	0.866	0.771	0.49	0.815	0.603	0.602	0.664	0.642	0.852	0.868	0.538	0.547	0.509	0.677	0.78	0.759	0.713	0.576	0.848	0.511	0.645	0.809	0.879	0.79	0.413	0.565	0.713	0.791	0.749	0.782	0.702	0.509	0.802	0.801	0.628	0.798	0.8	0.411	0.711	0.721	0.631	0.816	0.895	0.795	0.732	0.647	0.682	0.517	0.747
PDE5A	0.796	0.788	0.278	0.743	0.398	0.707	0.561	0.518	0.738	0.635	0.628	0.343	0.424	0.529	0.546	0.752	0.591	0.663	0.799	0.412	0.518	0.76	0.871	0.735	0.384	0.478	0.665	0.589	0.631	0.777	0.746	0.587	0.609	0.556	0.439	0.694	0.834	0.347	0.601	0.384	0.423	0.565	0.626	0.535	0.463	0.558	0.779	0.542	0.743
PGH1	0.605	0.462	0.554	0.714	0.713	0.576	0.718	0.61	0.657	0.486	0.65	0.509	0.804	0.466	0.634	0.586	0.788	0.734	0.587	0.74	0.637	0.825	0.709	0.46	0.607	0.603	0.692	0.621	0.705	0.545	0.765	0.722	0.775	0.676	0.546	0.536	0.684	0.66	0.661	0.541	0.764	0.747	0.587	0.51	0.557	0.599	0.566	0.571	0.578
PGH2	0.665	0.536	0.394	0.682	0.604	0.451	0.743	0.618	0.665	0.386	0.616	0.534	0.752	0.431	0.676	0.629	0.839	0.708	0.692	0.604	0.694	0.793	0.73	0.386	0.531	0.612	0.637	0.523	0.725	0.585	0.735	0.677	0.779	0.701	0.534	0.656	0.71	0.524	0.478	0.545	0.716	0.769	0.546	0.455	0.521	0.444	0.501	0.478	0.45
PLK1	0.943	0.87	0.241	0.762	0.27	0.902	0.763	0.774	0.914	0.896	0.583	0.23	0.624	0.4	0.388	0.849	0.78	0.509	0.897	0.64	0.746	0.918	0.965	0.876	0.212	0.512	0.816	0.767	0.837	0.843	0.868	0.63	0.709	0.684	0.167	0.818	0.89	0.173	0.612	0.461	0.729	0.493	0.771	0.766	0.462	0.594	0.751	0.347	0.886
PNPH	0.964	0.836	0.321	0.392	0.361	0.774	0.469	0.45	0.804	0.771	0.457	0.33	0.104	0.52	0.329	0.612	0.386	0.374	0.964	0.305	0.388	0.685	0.875	0.936	0.269	0.591	0.672	0.575	0.453	0.75	0.518	0.236	0.352	0.335	0.0718	0.838	0.718	0.0744	0.322	0.638	0.268	0.545	0.917	0.964	0.455	0.356	0.573	0.525	0.955
PPARA	0.716	0.677	0.525	0.759	0.702	0.693	0.715	0.788	0.652	0.634	0.713	0.356	0.766	0.586	0.719	0.781	0.665	0.695	0.64	0.736	0.66	0.8	0.777	0.484	0.689	0.465	0.729	0.71	0.702	0.612	0.78	0.837	0.561	0.734	0.712	0.632	0.771	0.659	0.743	0.534	0.735	0.639	0.519	0.477	0.484	0.725	0.7	0.387	0.33
PPARD	0.747	0.809	0.355	0.797	0.636	0.581	0.788	0.814	0.828	0.642	0.582	0.361	0.841	0.695	0.599	0.872	0.877	0.66	0.808	0.609	0.706	0.852	0.903	0.522	0.529	0.529	0.762	0.889	0.706	0.754	0.838	0.851	0.776	0.73	0.702	0.837	0.91	0.606	0.681	0.516	0.704	0.748	0.447	0.586	0.586	0.665	0.641	0.42	0.349
PPARG	0.678	0.638	0.564	0.72	0.722	0.601	0.661	0.703	0.707	0.619	0.59	0.405	0.768	0.509	0.821	0.812	0.762	0.829	0.62	0.775	0.736	0.744	0.794	0.5	0.638	0.373	0.688	0.758	0.706	0.556	0.772	0.735	0.545	0.79	0.68	0.618	0.747	0.68	0.765	0.601	0.684	0.687	0.619	0.482	0.586	0.803	0.617	0.429	0.396
PRGR	0.505	0.393	0.525	0.793	0.678	0.586	0.73	0.579	0.553	0.66	0.429	0.31	0.923	0.492	0.815	0.55	0.712	0.58	0.498	0.571	0.577	0.8	0.683	0.423	0.598	0.676	0.505	0.5	0.614	0.513	0.756	0.703	0.695	0.648	0.5	0.493	0.608	0.647	0.775	0.533	0.912	0.788	0.673	0.51	0.583	0.554	0.537	0.384	0.55
PTN1	0.574	0.566	0.591	0.679	0.76	0.415	0.721	0.687	0.769	0.556	0.521	0.63	0.774	0.673	0.752	0.657	0.858	0.702	0.643	0.745	0.72	0.673	0.719	0.376	0.698	0.445	0.567	0.749	0.716	0.563	0.745	0.72	0.625	0.756	0.541	0.572	0.691	0.65	0.696	0.672	0.82	0.827	0.776	0.562	0.661	0.727	0.66	0.5	0.357
PUR2	0.617	0.796	0.529	0.913	0.736	0.59	0.69	0.759	0.952	0.979	0.567	0.493	0.953	0.544	0.607	0.812	0.835	0.55	0.809	0.467	0.806	0.856	0.896	0.53	0.463	0.588	0.617	0.888	0.988	0.471	0.893	0.787	0.83	0.954	0.398	0.861	0.936	0.85	0.901	0.884	0.836	0.795	0.907	0.886	0.983	0.979	0.614	0.187	0.528
PYGM	0.486	0.505	0.575	0.435	0.619	0.563	0.452	0.34	0.67	0.586	0.619	0.462	0.585	0.433	0.7	0.526	0.328	0.627	0.407	0.471	0.777	0.669	0.661	0.472	0.594	0.465	0.568	0.371	0.39	0.665	0.26	0.407	0.685	0.68	0.518	0.508	0.442	0.5	0.62	0.355	0.581	0.572	0.679	0.536	0.417	0.393	0.555	0.616	0.463
PYRD	0.882	0.836	0.519	0.554	0.697	0.417	0.629	0.707	0.9	0.847	0.792	0.6	0.641	0.479	0.781	0.878	0.666	0.838	0.82	0.605	0.84	0.801	0.819	0.497	0.778	0.28	0.753	0.675	0.817	0.875	0.713	0.757	0.706	0.848	0.892	0.79	0.843	0.475	0.763	0.629	0.698	0.763	0.785	0.789	0.754	0.701	0.909	0.385	0.353
RENI	0.428	0.331	0.852	0.875	0.867	0.725	0.638	0.411	0.376	0.392	0.574	0.36	0.742	0.373	0.878	0.519	0.515	0.809	0.278	0.764	0.586	0.819	0.397	0.451	0.651	0.689	0.53	0.605	0.452	0.34	0.537	0.428	0.461	0.439	0.529	0.347	0.348	0.822	0.761	0.546	0.858	0.541	0.753	0.382	0.671	0.793	0.307	0.805	0.589
ROCK1	0.869	0.884	0.325	0.661	0.413	0.713	0.688	0.712	0.962	0.964	0.416	0.411	0.494	0.508	0.431	0.908	0.63	0.603	0.903	0.382	0.804	0.879	0.886	0.884	0.264	0.664	0.764	0.84	0.766	0.928	0.637	0.578	0.83	0.67	0.49	0.84	0.848	0.341	0.68	0.715	0.485	0.714	0.663	0.697	0.486	0.599	0.714	0.543	0.693
RXRA	0.573	0.377	0.639	0.885	0.649	0.845	0.901	0.734	0.394	0.399	0.229	0.348	0.807	0.366	0.815	0.684	0.883	0.71	0.327	0.82	0.445	0.658	0.813	0.632	0.567	0.566	0.556	0.458	0.501	0.165	0.964	0.924	0.507	0.542	0.598	0.593	0.747	0.842	0.801	0.795	0.79	0.921	0.708	0.449	0.593	0.858	0.294	0.45	0.37
SAHH	0.997	0.858	0.509	0.569	0.415	0.999	0.958	0.895	0.908	0.971	0.718	0.292	0.25	0.174	0.358	0.644	0.159	0.497	0.821	0.764	0.767	0.913	0.751	0.965	0.577	0.886	0.987	0.7	0.835	0.882	0.513	0.881	0.264	0.215	0.259	0.331	0.366	0.0505	0.657	0.544	0.439	0.771	0.795	0.591	0.171	0.781	0.947	0.786	0.807
SRC	0.878	0.956	0.189	0.81	0.366	0.78	0.666	0.695	0.942	0.88	0.466	0.234	0.656	0.441	0.654	0.941	0.829	0.636	0.96	0.404	0.765	0.923	0.957	0.918	0.217	0.633	0.815	0.733	0.72	0.963	0.761	0.652	0.877	0.659	0.323	0.959	0.964	0.263	0.815	0.592	0.6	0.716	0.749	0.538	0.555	0.444	0.768	0.551	0.85
TGFR1	0.943	0.979	0.164	0.658	0.412	0.598	0.712	0.718	0.977	0.912	0.421	0.464	0.561	0.244	0.664	0.988	0.843	0.647	0.98	0.187	0.823	0.891	0.98	0.925	0.179	0.362	0.712	0.745	0.649	0.981	0.799	0.556	0.878	0.785	0.511	0.966	0.981	0.308	0.752	0.766	0.67	0.807	0.574	0.497	0.679	0.69	0.756	0.411	0.629
THB	0.803	0.792	0.492	0.707	0.782	0.609	0.858	0.928	0.891	0.897	0.722	0.476	0.835	0.64	0.872	0.898	0.892	0.81	0.86	0.854	0.865	0.936	0.936	0.593	0.679	0.412	0.763	0.958	0.929	0.876	0.913	0.886	0.757	0.866	0.747	0.875	0.931	0.691	0.833	0.612	0.92	0.81	0.817	0.688	0.532	0.646	0.901	0.64	0.697
THRB	0.672	0.303	0.633	0.674	0.768	0.61	0.575	0.385	0.472	0.467	0.336	0.487	0.739	0.352	0.624	0.431	0.555	0.655	0.416	0.598	0.546	0.811	0.627	0.614	0.496	0.744	0.791	0.495	0.735	0.42	0.507	0.399	0.853	0.824	0.392	0.238	0.427	0.649	0.772	0.425	0.436	0.417	0.711	0.428	0.766	0.735	0.314	0.808	0.669
TRY1	0.572	0.37	0.611	0.671	0.755	0.41	0.631	0.506	0.598	0.522	0.501	0.612	0.708	0.508	0.707	0.485	0.646	0.664	0.464	0.667	0.589	0.678	0.701	0.442	0.549	0.7	0.765	0.587	0.844	0.568	0.574	0.548	0.921	0.961	0.582	0.302	0.517	0.663	0.828	0.359	0.583	0.466	0.696	0.413	0.912	0.816	0.491	0.67	0.495
TRYB1	0.515	0.239	0.803	0.653	0.765	0.555	0.541	0.312	0.438	0.524	0.662	0.707	0.673	0.495	0.647	0.33	0.369	0.523	0.263	0.714	0.416	0.554	0.511	0.35	0.698	0.579	0.655	0.341	0.705	0.299	0.49	0.588	0.617	0.886	0.658	0.179	0.327	0.689	0.767	0.449	0.525	0.498	0.71	0.451	0.888	0.844	0.543	0.647	0.5
TYSY	0.649	0.735	0.392	0.663	0.642	0.485	0.608	0.555	0.817	0.76	0.559	0.456	0.728	0.439	0.71	0.684	0.684	0.558	0.759	0.315	0.694	0.81	0.766	0.594	0.485	0.491	0.451	0.569	0.811	0.626	0.789	0.677	0.7	0.797	0.455	0.73	0.748	0.47	0.782	0.599	0.665	0.67	0.681	0.581	0.702	0.616	0.497	0.466	0.662
UROK	0.768	0.665	0.501	0.751	0.734	0.385	0.717	0.705	0.833	0.759	0.485	0.717	0.625	0.605	0.751	0.762	0.84	0.591	0.794	0.592	0.691	0.708	0.879	0.602	0.429	0.472	0.705	0.761	0.87	0.729	0.609	0.585	0.903	0.962	0.662	0.726	0.762	0.519	0.75	0.653	0.662	0.759	0.591	0.602	0.893	0.734	0.636	0.481	0.588
VGFR2	0.76	0.962	0.205	0.65	0.415	0.543	0.711	0.797	0.957	0.915	0.57	0.279	0.749	0.401	0.699	0.96	0.85	0.374	0.952	0.306	0.809	0.883	0.978	0.75	0.249	0.343	0.628	0.686	0.715	0.945	0.819	0.689	0.747	0.803	0.386	0.954	0.972	0.318	0.84	0.487	0.663	0.706	0.573	0.575	0.737	0.62	0.776	0.362	0.684
WEE1	0.511	0.812	0.395	0.556	0.507	0.623	0.758	0.918	0.921	0.923	0.834	0.395	0.706	0.807	0.798	0.792	0.612	0.524	0.841	0.699	0.849	0.935	0.856	0.677	0.626	0.424	0.426	0.747	0.635	0.9	0.931	0.931	0.52	0.443	0.617	0.767	0.909	0.384	0.951	0.545	0.823	0.787	0.658	0.865	0.619	0.593	0.954	0.433	0.925
XIAP	0.359	0.0553	0.994	0.564	0.777	0.331	0.171	0.0803	0.192	0.373	0.574	0.634	0.681	0.242	0.528	0.0513	0.105	0.743	0.0844	0.654	0.473	0.424	0.168	0.276	0.617	0.676	0.7	0.188	0.372	0.258	0.452	0.513	0.563	0.464	0.577	0.0264	0.145	0.978	0.72	0.182	0.426	0.112	0.686	0.188	0.877	0.971	0.329	0.972	0.554
average	0.691	0.629	0.526	0.695	0.613	0.638	0.701	0.659	0.735	0.699	0.546	0.474	0.63	0.492	0.656	0.68	0.636	0.622	0.654	0.606	0.669	0.791	0.713	0.651	0.539	0.579	0.698	0.661	0.66	0.707	0.687	0.643	0.674	0.641	0.529	0.64	0.672	0.525	0.725	0.595	0.667	0.674	0.689	0.594	0.615	0.663	0.669	0.557	0.616
	0.641
	0.0626
[truncated: 69 more columns]
