# Supplementary material for: Hidden bias in the DUD-E dataset leads to misleading performance of deep learning in structure-based virtual screening
Source: PLoS One. 2019 Aug 20;14(8):e0220113. doi: 10.1371/journal.pone.0220113 (PMC6701836; doi:10.1371/journal.pone.0220113)
Supplement: S4 Table — (XLSX) [file pone.0220113.s014.xlsx]

## Sheet: Sheet1
	Per-target ligand Model	Funtion Category
tgrf1	aa2ar	GPCR
3hmm( 303 AA)	abl1	Kinase( Tyrosine)
Catalytic domain of the Serine/Threosine Kinase	akt1	Kinase
	akt2	Kinase
	braf	Kinase
	cdk2	Kinase
	csf1r	Kinase
	cxcr4	GPCR
	egfr	Kinase
	fak1	Kinase
	fgfr1	Kinase
	hxk4	Kinase
	igf1r	Kinase
	jak2	Kinase
	kith	Kinase
	kpcb	Kinase
	lck	Kinase
	mapk2	Kinase
	met	Kinase
	mk10	Kinase
	mk14	Kinase
	mp2k1	Kinase
	parp1	Polymerase
	pde5a	Phosphodiesterase
	pnph	Purine nucleoside Phosphorylase
	rock1	Kinase
	src	Kinase
	vgfr2	Kinase
