# Supplementary material for: Hidden bias in the DUD-E dataset leads to misleading performance of deep learning in structure-based virtual screening
Source: PLoS One. 2019 Aug 20;14(8):e0220113. doi: 10.1371/journal.pone.0220113 (PMC6701836; doi:10.1371/journal.pone.0220113)
Supplement: S5 Table — (XLSX) [file pone.0220113.s015.xlsx]

## Sheet: Sheet1
	aa2ar,482	abl1,182	ace,282	aces,453	ada17,532	ada,93	adrb1,247	adrb2,231	akt1,293	akt2,117	aldr,159	ampc,48	andr,269	aofb,122	bace1,283	braf,152	cah2,492	casp3,199	cdk2,474	comt,41	cp2c9,120	cp3a4,170	csf1r,166	cxcr4,40	def,102	dhi1,330	dpp4,533	drd3,480	dyr,231	egfr,542	esr1,383	esr2,367	fa10,537	fa7,114	fabp4,47	fak1,100	fgfr1,139	fkb1a,111	fnta,592	fpps,85	gcr,258	glcm,54	gria2,158	grik1,101	hdac2,185	hdac8,170	hivint,100	hivpr,536	hivrt,338
aa2ar,482		0	0	0	0	0	0	0	0	0	0	0	0	0	0	0	0	0	0	0	0	1	0	0	0	0	0	0	0	0	0	0	0	0	0	0	0	0	0	0	0	0	0	0	0	0	0	0	0
abl1,182			0	0	0	0	0	0	1	1	0	0	0	0	0	9	2	0	5	0	0	0	9	0	0	0	0	0	0	16	0	0	0	0	0	3	16	0	0	0	0	0	0	0	0	0	0	0	0
ace,282				0	0	0	0	0	0	0	0	0	0	0	0	0	0	0	0	0	0	0	0	0	0	0	0	0	0	0	0	0	0	0	0	0	0	0	0	0	0	0	0	0	0	0	0	0	0
aces,453					0	0	0	0	0	0	0	0	0	0	0	0	0	0	0	0	0	0	0	0	0	0	0	0	0	0	0	0	0	0	0	0	0	0	0	0	0	0	0	0	0	0	0	0	0
ada17,532						0	0	0	0	0	0	0	0	0	0	0	0	0	0	0	0	0	0	0	0	0	0	0	0	0	0	0	0	0	0	0	0	0	0	0	0	0	0	0	0	0	0	0	0
ada,93							0	0	0	0	0	0	0	0	0	0	0	0	0	0	0	0	0	0	0	0	0	0	0	0	0	0	0	0	0	0	0	0	0	0	0	0	0	0	0	0	0	0	0
adrb1,247								123	0	0	0	0	0	0	0	0	0	0	0	0	0	0	0	0	0	0	0	2	0	0	0	0	0	0	0	0	0	0	0	0	1	0	0	0	0	0	0	0	0
adrb2,231									0	0	0	0	0	0	0	0	0	0	0	0	0	0	0	0	0	0	0	1	0	0	0	0	0	0	0	0	0	0	0	0	1	0	0	0	0	0	0	0	0
akt1,293										64	0	0	0	0	0	3	0	0	14	0	0	3	1	0	0	0	0	0	0	0	0	0	0	0	0	1	1	0	0	0	0	0	0	0	0	0	0	0	0
akt2,117											0	0	0	0	0	0	0	0	1	0	1	2	1	0	0	0	0	0	0	0	0	0	0	0	0	1	1	0	0	0	0	0	0	0	0	0	0	0	0
aldr,159												0	0	0	0	0	0	0	0	0	0	0	0	0	0	0	0	0	0	0	0	0	0	0	0	0	0	0	0	0	0	0	0	0	0	0	0	0	0
ampc,48													0	0	0	0	0	0	0	0	0	0	0	0	0	0	0	0	0	0	0	0	0	0	0	0	0	0	0	0	0	0	0	0	0	0	0	0	0
andr,269														0	0	0	0	0	0	0	1	0	0	0	0	0	0	1	0	0	4	7	0	0	0	0	0	0	0	0	22	0	0	0	0	0	0	0	0
aofb,122															0	0	0	0	0	0	0	0	0	0	0	0	0	0	0	0	0	0	0	0	0	0	0	0	0	0	0	0	0	0	0	0	0	0	0
bace1,283																0	0	0	0	0	0	0	0	0	0	0	0	0	0	0	0	0	0	0	0	0	0	0	0	0	0	0	0	0	0	0	0	0	0
braf,152																	0	0	1	0	1	0	6	0	0	0	0	0	0	3	0	0	0	0	0	0	3	0	0	0	0	0	0	0	0	0	0	0	0
cah2,492																		0	0	0	0	0	1	0	0	0	0	0	0	0	0	0	0	0	0	0	0	0	0	0	0	0	0	0	0	0	0	0	0
casp3,199																			0	0	0	0	0	0	0	0	0	0	0	0	0	0	0	0	0	0	0	0	0	0	0	0	0	0	0	0	0	0	0
cdk2,474																				0	0	0	2	0	0	0	0	0	0	3	0	0	0	0	0	2	6	0	0	0	0	0	0	0	0	0	0	0	0
comt,41																					0	0	0	0	0	0	0	0	0	0	0	0	0	0	0	0	0	0	0	0	0	0	0	0	0	0	0	0	0
cp2c9,120																						27	1	0	0	0	0	1	0	0	0	0	0	0	0	1	0	0	0	0	0	0	0	0	0	0	0	0	0
cp3a4,170																							1	0	0	1	1	1	0	0	0	0	0	0	0	1	0	0	2	0	0	0	0	0	0	0	0	1	0
csf1r,166																								0	0	0	0	0	0	6	0	0	0	0	0	1	5	0	0	0	0	0	0	0	0	0	0	0	0
cxcr4,40																									0	0	0	0	0	0	0	0	0	0	0	0	0	0	0	0	0	0	0	0	0	0	0	1	1
def,102																										0	0	0	0	0	0	0	0	0	0	0	0	0	0	0	0	0	0	0	0	0	0	0	0
dhi1,330																											0	0	0	0	0	0	0	0	0	0	0	0	0	0	0	0	0	0	0	0	0	0	0
dpp4,533																												0	0	0	0	0	0	0	0	0	0	0	0	0	0	0	0	0	0	0	0	0	0
drd3,480																													0	0	0	0	0	0	0	0	0	0	0	0	1	0	0	0	0	0	0	1	0
dyr,231																														0	0	0	0	0	0	0	0	0	0	0	0	0	0	0	0	0	0	1	0
egfr,542																															0	0	0	0	0	1	11	0	0	0	0	0	0	0	0	0	0	0	0
esr1,383																																261	0	0	0	0	0	0	0	0	2	0	0	0	0	0	0	0	0
esr2,367																																	0	0	0	0	0	0	0	0	1	0	0	0	0	0	0	0	0
fa10,537																																		1	0	0	0	0	0	0	0	0	0	0	0	0	0	0	0
fa7,114																																			0	0	0	0	0	0	0	0	0	0	0	0	0	0	0
fabp4,47																																				0	0	0	0	0	0	0	0	0	0	0	0	0	0
fak1,100																																					2	0	0	0	0	0	0	0	0	0	0	0	0
fgfr1,139																																						0	0	0	0	0	0	0	0	0	0	0	0
fkb1a,111																																							0	0	0	0	0	0	0	0	0	0	0
fnta,592																																								0	0	0	0	0	0	0	0	0	0
fpps,85																																									0	0	0	0	0	0	0	0	0
gcr,258																																										0	0	0	0	0	0	0	0
glcm,54																																											0	0	0	0	0	0	0
gria2,158																																												17	0	0	0	0	0
grik1,101																																													0	0	0	0	0
hdac2,185																																														113	0	0	0
hdac8,170																																															0	0	0
hivint,100																																																0	1
hivpr,536																																																	8
hivrt,338
hmdh,170
hs90a,88
hxk4,92
igf1r,148
inha,43
ital,138
jak2,107
kif11,116
kit,166
kith,57
kpcb,135
lck,420
lkha4,171
mapk2,101
mcr,94
met,166
mk01,79
mk10,104
mk14,578
mmp13,572
mp2k1,121
nos1,100
nram,98
pa2ga,99
parp1,508
pde5a,398
pgh1,195
pgh2,435
plk1,107
pnph,103
ppara,373
ppard,240
pparg,484
prgr,293
ptn1,130
pur2,50
pygm,77
pyrd,111
reni,104
rock1,100
rxra,131
sahh,63
src,524
tgfr1,133
thb,103
thrb,461
try1,449
tryb1,148
tysy,109
urok,162
vgfr2,409
wee1,102
xiap,100
[truncated: 53 more columns]
