# Supplementary material for: Hidden bias in the DUD-E dataset leads to misleading performance of deep learning in structure-based virtual screening
Source: PLoS One. 2019 Aug 20;14(8):e0220113. doi: 10.1371/journal.pone.0220113 (PMC6701836; doi:10.1371/journal.pone.0220113)
Supplement: S6 Table — (XLSX) [file pone.0220113.s016.xlsx]

## Sheet: Sheet1
	AA2AR Model	ABL1 Model	ACE Model	ACES Model	ADA Model	ADA17 Model	ADRB1 Model	ADRB2 Model	AKT1 Model	AKT2 Model	ALDR Model	AMPC Model	ANDR Model	AOFB Model	BACE1 Model	BRAF Model	CAH2 Model	CASP3 Model	CDK2 Model	COMT Model	CP2C9 Model	CP3A4 Model	CSF1R Model	CXCR4 Model	DEF Model	DHI1 Model	DPP4 Model	DRD3 Model	DYR Model	EGFR Model	ESR1 Model	ESR2 Model	FA10 Model	FA7 Model	FABP4 Model	FAK1 Model	FGFR1 Model	FKB1A Model	FNTA Model	FPPS Model	GCR Model	GLCM Model	GRIA2 Model	GRIK1 Model	HDAC2 Model	HDAC8 Model	HIVINT Model	HIVPR Model	HIVRT Model
AA2AR	0.935	0.773	0.229	0.496	0.804	0.229	0.434	0.333	0.458	0.564	0.428	0.341	0.156	0.5	0.223	0.512	0.331	0.394	0.762	0.352	0.375	0.511	0.664	0.857	0.18	0.59	0.738	0.468	0.469	0.568	0.441	0.448	0.438	0.298	0.214	0.569	0.704	0.104	0.263	0.469	0.153	0.526	0.521	0.581	0.282	0.266	0.448	0.478	0.817
ABL1	0.72	0.855	0.257	0.47	0.606	0.266	0.402	0.429	0.704	0.636	0.302	0.342	0.458	0.366	0.408	0.735	0.56	0.399	0.727	0.272	0.587	0.582	0.765	0.736	0.237	0.475	0.597	0.418	0.461	0.745	0.511	0.46	0.669	0.459	0.358	0.763	0.771	0.276	0.491	0.589	0.319	0.487	0.404	0.459	0.513	0.394	0.469	0.433	0.488
ACE	0.407	0.0894	0.962	0.555	0.554	0.881	0.519	0.204	0.306	0.206	0.797	0.847	0.419	0.517	0.252	0.0661	0.179	0.747	0.145	0.808	0.298	0.51	0.0826	0.376	0.889	0.741	0.759	0.28	0.43	0.459	0.308	0.598	0.387	0.371	0.661	0.0946	0.0825	0.902	0.755	0.466	0.529	0.354	0.607	0.47	0.345	0.716	0.574	0.926	0.598
ACES	0.354	0.32	0.666	0.936	0.648	0.433	0.578	0.581	0.259	0.353	0.304	0.455	0.629	0.653	0.528	0.424	0.554	0.403	0.224	0.58	0.215	0.354	0.359	0.459	0.575	0.6	0.408	0.675	0.389	0.268	0.598	0.598	0.367	0.431	0.641	0.457	0.364	0.711	0.414	0.665	0.511	0.53	0.532	0.594	0.568	0.63	0.37	0.478	0.333
ADA	0.884	0.717	0.677	0.655	0.974	0.387	0.764	0.568	0.613	0.685	0.564	0.566	0.187	0.49	0.312	0.548	0.227	0.63	0.612	0.658	0.507	0.72	0.582	0.92	0.443	0.729	0.859	0.748	0.548	0.671	0.473	0.533	0.465	0.276	0.344	0.394	0.461	0.251	0.603	0.657	0.379	0.647	0.803	0.85	0.295	0.61	0.599	0.656	0.866
ADA17	0.413	0.219	0.589	0.614	0.328	0.968	0.354	0.345	0.411	0.366	0.734	0.591	0.546	0.505	0.696	0.281	0.432	0.723	0.274	0.539	0.42	0.56	0.268	0.347	0.872	0.618	0.473	0.398	0.496	0.381	0.424	0.469	0.517	0.475	0.559	0.309	0.298	0.699	0.643	0.272	0.52	0.467	0.363	0.272	0.476	0.696	0.344	0.674	0.53
ADRB1	0.47	0.416	0.643	0.792	0.526	0.635	0.953	0.942	0.415	0.492	0.594	0.486	0.502	0.765	0.75	0.48	0.517	0.559	0.512	0.634	0.493	0.702	0.385	0.465	0.676	0.63	0.409	0.869	0.428	0.522	0.62	0.624	0.533	0.482	0.601	0.508	0.442	0.611	0.667	0.618	0.628	0.717	0.73	0.553	0.375	0.532	0.439	0.699	0.417
ADRB2	0.423	0.323	0.657	0.738	0.577	0.629	0.943	0.924	0.367	0.442	0.514	0.5	0.396	0.722	0.679	0.444	0.388	0.55	0.45	0.629	0.488	0.671	0.305	0.504	0.635	0.644	0.387	0.874	0.352	0.438	0.562	0.55	0.412	0.357	0.53	0.479	0.314	0.583	0.583	0.626	0.574	0.684	0.675	0.592	0.256	0.449	0.422	0.742	0.467
AKT1	0.577	0.752	0.382	0.532	0.508	0.417	0.516	0.635	0.908	0.889	0.406	0.431	0.598	0.489	0.495	0.751	0.612	0.428	0.658	0.326	0.798	0.646	0.666	0.752	0.231	0.446	0.476	0.738	0.75	0.516	0.501	0.356	0.589	0.615	0.389	0.632	0.559	0.445	0.666	0.672	0.472	0.447	0.569	0.521	0.518	0.532	0.395	0.371	0.515
AKT2	0.607	0.722	0.404	0.591	0.569	0.507	0.546	0.608	0.85	0.908	0.316	0.461	0.554	0.469	0.43	0.658	0.489	0.416	0.632	0.344	0.747	0.746	0.583	0.756	0.229	0.69	0.54	0.755	0.804	0.502	0.459	0.401	0.695	0.568	0.336	0.564	0.549	0.475	0.734	0.701	0.51	0.578	0.717	0.54	0.482	0.482	0.388	0.482	0.59
ALDR	0.624	0.323	0.62	0.374	0.536	0.604	0.626	0.428	0.558	0.4	0.952	0.689	0.384	0.433	0.276	0.301	0.362	0.637	0.458	0.752	0.511	0.562	0.34	0.584	0.674	0.638	0.787	0.54	0.498	0.66	0.499	0.595	0.543	0.382	0.535	0.425	0.335	0.542	0.592	0.358	0.354	0.396	0.533	0.644	0.246	0.46	0.748	0.667	0.614
AMPC	0.568	0.223	0.796	0.595	0.497	0.863	0.651	0.487	0.635	0.288	0.866	0.992	0.268	0.629	0.25	0.189	0.552	0.843	0.417	0.906	0.386	0.57	0.282	0.623	0.828	0.814	0.796	0.57	0.39	0.683	0.296	0.35	0.682	0.398	0.57	0.373	0.114	0.81	0.567	0.525	0.451	0.547	0.513	0.793	0.246	0.573	0.778	0.897	0.653
ANDR	0.343	0.289	0.632	0.714	0.715	0.582	0.74	0.571	0.411	0.44	0.297	0.546	0.875	0.456	0.545	0.463	0.474	0.424	0.266	0.702	0.392	0.487	0.391	0.56	0.713	0.689	0.704	0.347	0.416	0.411	0.69	0.745	0.528	0.371	0.66	0.429	0.411	0.594	0.612	0.675	0.748	0.632	0.633	0.649	0.464	0.613	0.61	0.365	0.333
AOFB	0.653	0.471	0.626	0.709	0.562	0.594	0.673	0.658	0.582	0.535	0.521	0.703	0.455	0.857	0.515	0.487	0.522	0.55	0.533	0.659	0.531	0.518	0.44	0.598	0.666	0.593	0.64	0.704	0.58	0.558	0.521	0.56	0.515	0.533	0.769	0.539	0.429	0.578	0.513	0.616	0.543	0.658	0.599	0.707	0.392	0.558	0.605	0.549	0.46
BACE1	0.374	0.251	0.727	0.529	0.378	0.745	0.714	0.551	0.266	0.349	0.418	0.353	0.5	0.455	0.902	0.275	0.295	0.629	0.336	0.418	0.416	0.524	0.26	0.352	0.613	0.604	0.421	0.648	0.357	0.368	0.305	0.392	0.438	0.437	0.619	0.373	0.268	0.611	0.46	0.372	0.643	0.589	0.592	0.343	0.335	0.481	0.269	0.698	0.307
BRAF	0.612	0.807	0.278	0.479	0.529	0.344	0.454	0.569	0.723	0.725	0.358	0.352	0.655	0.404	0.54	0.915	0.559	0.377	0.726	0.279	0.775	0.686	0.8	0.734	0.363	0.419	0.525	0.467	0.442	0.718	0.489	0.465	0.631	0.458	0.51	0.784	0.753	0.331	0.615	0.554	0.461	0.524	0.433	0.422	0.586	0.459	0.477	0.405	0.503
CAH2	0.545	0.287	0.488	0.589	0.475	0.582	0.637	0.424	0.348	0.0741	0.501	0.692	0.379	0.547	0.421	0.264	0.986	0.559	0.522	0.686	0.393	0.512	0.407	0.488	0.519	0.791	0.642	0.547	0.443	0.489	0.489	0.435	0.727	0.47	0.357	0.469	0.425	0.511	0.293	0.496	0.519	0.571	0.511	0.43	0.286	0.225	0.357	0.613	0.554
CASP3	0.579	0.22	0.577	0.532	0.468	0.775	0.313	0.241	0.377	0.208	0.664	0.542	0.566	0.502	0.414	0.193	0.328	0.933	0.346	0.575	0.473	0.519	0.325	0.379	0.642	0.732	0.585	0.415	0.571	0.455	0.403	0.472	0.57	0.406	0.576	0.273	0.315	0.66	0.52	0.162	0.457	0.289	0.421	0.197	0.313	0.463	0.468	0.728	0.545
CDK2	0.639	0.682	0.363	0.474	0.559	0.383	0.384	0.403	0.571	0.499	0.458	0.539	0.324	0.471	0.382	0.576	0.525	0.417	0.815	0.372	0.425	0.496	0.613	0.73	0.283	0.504	0.52	0.492	0.429	0.668	0.462	0.41	0.579	0.388	0.376	0.723	0.669	0.352	0.416	0.54	0.328	0.498	0.466	0.566	0.454	0.354	0.452	0.546	0.704
COMT	0.765	0.27	0.694	0.791	0.906	0.791	0.751	0.711	0.74	0.518	0.883	0.734	0.431	0.575	0.293	0.481	0.544	0.953	0.494	0.996	0.473	0.816	0.6	0.796	0.881	0.786	0.842	0.732	0.709	0.884	0.666	0.761	0.714	0.587	0.35	0.623	0.358	0.697	0.609	0.602	0.633	0.632	0.873	0.839	0.108	0.566	0.981	0.823	0.815
CP2C9	0.536	0.465	0.573	0.429	0.501	0.561	0.6	0.623	0.606	0.515	0.561	0.6	0.502	0.429	0.47	0.48	0.478	0.627	0.505	0.581	0.685	0.619	0.504	0.56	0.568	0.597	0.611	0.509	0.547	0.561	0.514	0.545	0.591	0.502	0.544	0.498	0.422	0.576	0.617	0.549	0.542	0.571	0.478	0.549	0.51	0.565	0.525	0.597	0.482
CP3A4	0.602	0.473	0.485	0.556	0.626	0.483	0.594	0.541	0.529	0.554	0.443	0.394	0.51	0.466	0.451	0.5	0.399	0.541	0.489	0.504	0.605	0.723	0.49	0.664	0.471	0.648	0.669	0.642	0.528	0.518	0.484	0.525	0.612	0.44	0.487	0.465	0.487	0.471	0.613	0.427	0.446	0.536	0.491	0.508	0.393	0.471	0.475	0.625	0.552
CSF1R	0.595	0.789	0.354	0.555	0.563	0.359	0.434	0.476	0.62	0.646	0.354	0.319	0.55	0.495	0.579	0.796	0.582	0.437	0.717	0.283	0.525	0.638	0.833	0.687	0.276	0.41	0.451	0.542	0.505	0.66	0.508	0.393	0.691	0.525	0.415	0.739	0.781	0.373	0.582	0.428	0.462	0.517	0.463	0.513	0.589	0.481	0.387	0.434	0.614
CXCR4	0.649	0.473	0.607	0.758	0.792	0.4	0.673	0.542	0.252	0.487	0.0448	0.294	0.243	0.578	0.412	0.376	0.265	0.512	0.481	0.502	0.263	0.606	0.33	0.98	0.282	0.798	0.574	0.783	0.293	0.365	0.56	0.226	0.491	0.388	0.401	0.447	0.397	0.425	0.298	0.786	0.404	0.456	0.872	0.617	0.643	0.662	0.19	0.718	0.686
DEF	0.388	0.191	0.893	0.704	0.707	0.917	0.469	0.286	0.318	0.359	0.57	0.682	0.463	0.409	0.473	0.271	0.322	0.671	0.219	0.787	0.391	0.504	0.213	0.603	0.989	0.82	0.743	0.394	0.359	0.416	0.391	0.535	0.506	0.274	0.539	0.217	0.202	0.772	0.687	0.613	0.502	0.537	0.52	0.587	0.661	0.903	0.473	0.824	0.646
DHI1	0.469	0.275	0.678	0.654	0.689	0.492	0.584	0.505	0.322	0.307	0.214	0.576	0.356	0.393	0.369	0.254	0.326	0.44	0.238	0.69	0.37	0.375	0.251	0.662	0.578	0.936	0.694	0.477	0.402	0.31	0.516	0.555	0.451	0.305	0.62	0.293	0.261	0.646	0.372	0.65	0.419	0.603	0.507	0.467	0.479	0.593	0.421	0.576	0.373
DPP4	0.635	0.371	0.657	0.586	0.818	0.384	0.433	0.295	0.392	0.523	0.267	0.399	0.502	0.528	0.294	0.414	0.237	0.413	0.346	0.664	0.408	0.52	0.339	0.785	0.569	0.766	0.942	0.521	0.407	0.501	0.353	0.426	0.473	0.313	0.464	0.314	0.391	0.502	0.567	0.53	0.262	0.396	0.662	0.502	0.266	0.35	0.571	0.628	0.559
DRD3	0.466	0.3	0.695	0.737	0.732	0.34	0.561	0.627	0.248	0.455	0.243	0.291	0.367	0.688	0.429	0.384	0.203	0.425	0.299	0.542	0.416	0.468	0.24	0.628	0.576	0.667	0.535	0.96	0.373	0.296	0.314	0.409	0.3	0.332	0.591	0.344	0.32	0.449	0.454	0.551	0.369	0.467	0.627	0.512	0.282	0.412	0.326	0.576	0.395
DYR	0.68	0.545	0.573	0.714	0.631	0.661	0.367	0.426	0.599	0.684	0.359	0.558	0.474	0.697	0.608	0.589	0.503	0.408	0.694	0.451	0.405	0.573	0.516	0.733	0.293	0.72	0.625	0.678	0.931	0.639	0.539	0.457	0.573	0.503	0.461	0.681	0.674	0.51	0.675	0.659	0.507	0.589	0.755	0.737	0.57	0.26	0.398	0.571	0.604
EGFR	0.694	0.833	0.331	0.544	0.636	0.306	0.396	0.411	0.763	0.675	0.399	0.369	0.487	0.391	0.347	0.775	0.538	0.519	0.785	0.278	0.638	0.635	0.768	0.797	0.266	0.413	0.631	0.509	0.462	0.922	0.491	0.388	0.599	0.393	0.38	0.865	0.832	0.313	0.616	0.518	0.344	0.494	0.434	0.397	0.389	0.388	0.616	0.54	0.666
ESR1	0.436	0.421	0.692	0.522	0.408	0.727	0.724	0.863	0.52	0.57	0.622	0.542	0.703	0.811	0.637	0.466	0.642	0.577	0.373	0.781	0.342	0.582	0.362	0.452	0.756	0.404	0.544	0.712	0.388	0.658	0.957	0.959	0.499	0.369	0.707	0.502	0.616	0.737	0.842	0.539	0.74	0.754	0.573	0.531	0.533	0.669	0.838	0.534	0.328
ESR2	0.464	0.484	0.655	0.64	0.491	0.722	0.771	0.876	0.594	0.586	0.621	0.566	0.671	0.833	0.657	0.49	0.631	0.63	0.405	0.79	0.376	0.642	0.407	0.489	0.765	0.424	0.599	0.723	0.37	0.665	0.959	0.962	0.648	0.286	0.696	0.556	0.643	0.723	0.848	0.576	0.763	0.793	0.551	0.599	0.491	0.646	0.847	0.641	0.359
FA10	0.42	0.416	0.392	0.423	0.424	0.506	0.441	0.413	0.411	0.455	0.374	0.371	0.647	0.516	0.59	0.515	0.556	0.403	0.417	0.348	0.572	0.588	0.545	0.421	0.435	0.558	0.593	0.322	0.508	0.427	0.348	0.409	0.927	0.74	0.407	0.427	0.478	0.421	0.643	0.274	0.478	0.346	0.434	0.328	0.563	0.365	0.291	0.484	0.466
FA7	0.428	0.372	0.532	0.571	0.27	0.65	0.41	0.468	0.492	0.63	0.587	0.512	0.562	0.622	0.641	0.513	0.523	0.498	0.504	0.479	0.432	0.501	0.602	0.32	0.383	0.411	0.434	0.541	0.726	0.436	0.426	0.401	0.856	0.975	0.61	0.398	0.44	0.563	0.71	0.406	0.513	0.317	0.68	0.553	0.724	0.516	0.462	0.652	0.423
FABP4	0.459	0.436	0.741	0.492	0.469	0.748	0.806	0.819	0.52	0.528	0.64	0.928	0.473	0.648	0.731	0.39	0.625	0.688	0.402	0.732	0.573	0.453	0.45	0.378	0.846	0.383	0.487	0.509	0.654	0.431	0.572	0.726	0.486	0.729	0.942	0.49	0.32	0.636	0.746	0.687	0.697	0.657	0.641	0.798	0.663	0.747	0.779	0.607	0.29
FAK1	0.744	0.854	0.2	0.456	0.535	0.133	0.344	0.425	0.573	0.425	0.49	0.178	0.183	0.221	0.374	0.759	0.535	0.188	0.895	0.183	0.388	0.458	0.824	0.713	0.142	0.381	0.563	0.369	0.232	0.897	0.524	0.524	0.383	0.44	0.218	0.96	0.924	0.15	0.206	0.387	0.132	0.25	0.413	0.396	0.373	0.113	0.513	0.398	0.668
FGFR1	0.645	0.854	0.19	0.603	0.54	0.264	0.331	0.345	0.566	0.567	0.373	0.284	0.335	0.491	0.426	0.803	0.558	0.332	0.783	0.133	0.391	0.513	0.819	0.699	0.207	0.417	0.448	0.363	0.347	0.862	0.517	0.428	0.723	0.398	0.395	0.865	0.906	0.274	0.471	0.411	0.322	0.503	0.408	0.564	0.499	0.223	0.4	0.493	0.763
FKB1A	0.32	0.0598	0.86	0.585	0.531	0.572	0.274	0.139	0.188	0.0948	0.411	0.587	0.439	0.271	0.23	0.0445	0.2	0.501	0.0614	0.747	0.248	0.27	0.129	0.316	0.746	0.894	0.76	0.127	0.242	0.267	0.405	0.656	0.249	0.273	0.482	0.0739	0.101	0.969	0.381	0.268	0.319	0.234	0.148	0.154	0.534	0.706	0.471	0.873	0.399
FNTA	0.593	0.484	0.558	0.508	0.626	0.595	0.65	0.509	0.528	0.61	0.348	0.396	0.633	0.682	0.595	0.396	0.332	0.479	0.395	0.455	0.57	0.67	0.516	0.615	0.591	0.639	0.705	0.59	0.609	0.584	0.487	0.588	0.621	0.535	0.522	0.282	0.434	0.422	0.921	0.371	0.513	0.525	0.575	0.362	0.517	0.527	0.51	0.475	0.553
FPPS	0.706	0.13	0.995	0.93	0.899	0.999	0.903	0.118	0.495	0.36	0.831	0.959	0.249	0.47	0.497	0.593	0.555	0.803	0.43	0.977	0.537	0.871	0.174	0.85	1	0.862	0.849	0.64	0.479	0.683	0.0665	0.496	0.618	0.469	0.663	0.506	0.0111	0.794	0.277	1	0.849	0.952	0.961	0.947	0.146	0.973	0.969	0.981	0.831
GCR	0.186	0.291	0.718	0.635	0.602	0.586	0.727	0.635	0.366	0.346	0.254	0.578	0.626	0.343	0.475	0.335	0.463	0.382	0.229	0.659	0.324	0.458	0.268	0.473	0.601	0.636	0.623	0.358	0.318	0.364	0.648	0.66	0.428	0.338	0.572	0.386	0.306	0.665	0.48	0.704	0.888	0.649	0.576	0.57	0.629	0.712	0.488	0.534	0.383
GLCM	0.715	0.438	0.827	0.862	0.926	0.739	0.908	0.828	0.253	0.444	0.486	0.472	0.224	0.766	0.712	0.56	0.287	0.689	0.455	0.716	0.337	0.787	0.24	0.857	0.764	0.849	0.744	0.875	0.286	0.786	0.404	0.534	0.511	0.297	0.742	0.498	0.285	0.519	0.563	0.822	0.66	0.997	0.889	0.821	0.252	0.554	0.407	0.864	0.65
GRIA2	0.724	0.421	0.509	0.597	0.725	0.497	0.604	0.428	0.552	0.557	0.645	0.551	0.344	0.501	0.361	0.448	0.363	0.683	0.64	0.734	0.52	0.673	0.636	0.79	0.48	0.709	0.741	0.618	0.566	0.633	0.519	0.384	0.557	0.398	0.386	0.559	0.556	0.403	0.447	0.568	0.483	0.473	0.949	0.878	0.331	0.456	0.642	0.578	0.808
GRIK1	0.703	0.303	0.65	0.74	0.806	0.687	0.706	0.47	0.551	0.492	0.824	0.723	0.411	0.605	0.461	0.404	0.343	0.776	0.49	0.864	0.43	0.74	0.547	0.741	0.699	0.642	0.755	0.675	0.584	0.663	0.524	0.51	0.541	0.41	0.499	0.441	0.424	0.447	0.66	0.537	0.591	0.493	0.951	0.989	0.296	0.512	0.735	0.676	0.861
HDAC2	0.414	0.394	0.692	0.601	0.492	0.666	0.416	0.449	0.422	0.472	0.529	0.662	0.412	0.51	0.519	0.474	0.489	0.562	0.421	0.582	0.433	0.384	0.397	0.505	0.769	0.522	0.423	0.491	0.406	0.37	0.531	0.554	0.536	0.526	0.549	0.426	0.438	0.678	0.619	0.655	0.477	0.546	0.525	0.593	0.895	0.884	0.408	0.522	0.46
HDAC8	0.435	0.346	0.771	0.641	0.48	0.818	0.474	0.469	0.432	0.529	0.586	0.706	0.421	0.583	0.577	0.401	0.494	0.606	0.433	0.635	0.44	0.436	0.36	0.493	0.881	0.58	0.565	0.584	0.496	0.44	0.615	0.666	0.568	0.558	0.648	0.387	0.458	0.762	0.705	0.694	0.482	0.548	0.659	0.63	0.939	0.975	0.47	0.576	0.431
HIVINT	0.567	0.44	0.693	0.369	0.706	0.669	0.517	0.517	0.596	0.43	0.891	0.573	0.56	0.463	0.445	0.359	0.316	0.713	0.347	0.882	0.402	0.574	0.366	0.535	0.746	0.418	0.729	0.45	0.356	0.796	0.615	0.682	0.404	0.344	0.482	0.398	0.408	0.613	0.679	0.38	0.526	0.437	0.563	0.434	0.208	0.465	0.948	0.719	0.384
HIVPR	0.249	0.121	0.82	0.443	0.402	0.818	0.633	0.446	0.178	0.198	0.507	0.653	0.394	0.404	0.534	0.164	0.295	0.612	0.154	0.658	0.292	0.447	0.126	0.283	0.675	0.67	0.383	0.384	0.399	0.21	0.309	0.404	0.288	0.414	0.641	0.147	0.124	0.832	0.454	0.423	0.663	0.484	0.393	0.321	0.473	0.739	0.294	0.958	0.409
HIVRT	0.627	0.527	0.524	0.52	0.699	0.374	0.579	0.548	0.546	0.561	0.493	0.607	0.252	0.428	0.236	0.487	0.334	0.339	0.544	0.535	0.439	0.534	0.509	0.76	0.458	0.554	0.676	0.586	0.494	0.578	0.455	0.433	0.55	0.356	0.455	0.537	0.542	0.441	0.461	0.474	0.398	0.418	0.575	0.734	0.425	0.549	0.539	0.611	0.875
HMDH	0.361	0.386	0.758	0.504	0.77	0.632	0.736	0.619	0.456	0.465	0.517	0.643	0.608	0.163	0.624	0.411	0.508	0.642	0.332	0.773	0.459	0.599	0.298	0.486	0.834	0.641	0.661	0.344	0.476	0.492	0.831	0.875	0.413	0.371	0.799	0.312	0.507	0.751	0.826	0.786	0.759	0.708	0.739	0.685	0.636	0.819	0.756	0.664	0.256
HS90A	0.815	0.732	0.354	0.498	0.835	0.39	0.604	0.501	0.754	0.638	0.645	0.379	0.323	0.342	0.305	0.524	0.371	0.543	0.86	0.838	0.457	0.777	0.646	0.84	0.278	0.769	0.786	0.646	0.473	0.759	0.686	0.538	0.491	0.262	0.193	0.633	0.704	0.282	0.533	0.493	0.375	0.409	0.653	0.466	0.281	0.412	0.73	0.685	0.832
HXK4	0.719	0.653	0.247	0.475	0.476	0.482	0.481	0.298	0.589	0.354	0.47	0.589	0.393	0.404	0.352	0.451	0.54	0.489	0.745	0.368	0.447	0.665	0.638	0.603	0.27	0.551	0.643	0.321	0.619	0.612	0.455	0.353	0.532	0.341	0.237	0.742	0.688	0.348	0.382	0.293	0.449	0.642	0.14	0.309	0.402	0.373	0.411	0.531	0.658
IGF1R	0.629	0.814	0.21	0.516	0.581	0.209	0.457	0.474	0.593	0.647	0.298	0.251	0.375	0.418	0.442	0.726	0.57	0.236	0.769	0.227	0.45	0.605	0.761	0.712	0.175	0.363	0.324	0.376	0.379	0.674	0.483	0.333	0.55	0.376	0.223	0.794	0.815	0.247	0.464	0.479	0.315	0.446	0.468	0.56	0.476	0.293	0.282	0.406	0.743
INHA	0.572	0.355	0.739	0.603	0.661	0.704	0.641	0.606	0.424	0.482	0.372	0.749	0.441	0.715	0.518	0.522	0.487	0.55	0.326	0.915	0.448	0.527	0.49	0.608	0.76	0.554	0.573	0.559	0.535	0.449	0.486	0.559	0.45	0.739	0.724	0.462	0.406	0.818	0.564	0.726	0.51	0.637	0.566	0.602	0.42	0.691	0.777	0.801	0.55
ITAL	0.469	0.467	0.421	0.611	0.647	0.557	0.704	0.424	0.399	0.427	0.485	0.385	0.82	0.591	0.542	0.375	0.527	0.52	0.362	0.638	0.452	0.622	0.526	0.354	0.685	0.777	0.814	0.392	0.531	0.497	0.677	0.755	0.695	0.516	0.421	0.477	0.574	0.434	0.653	0.395	0.587	0.585	0.53	0.405	0.343	0.383	0.471	0.398	0.503
JAK2	0.831	0.884	0.203	0.578	0.717	0.219	0.402	0.374	0.72	0.695	0.388	0.256	0.358	0.351	0.389	0.728	0.477	0.329	0.83	0.24	0.684	0.65	0.821	0.815	0.201	0.5	0.709	0.509	0.484	0.793	0.501	0.457	0.533	0.37	0.249	0.823	0.891	0.17	0.421	0.529	0.259	0.46	0.5	0.484	0.396	0.273	0.523	0.36	0.751
KIF11	0.353	0.304	0.758	0.464	0.562	0.45	0.565	0.384	0.277	0.434	0.383	0.588	0.407	0.58	0.462	0.263	0.217	0.239	0.256	0.56	0.332	0.303	0.251	0.524	0.645	0.65	0.659	0.522	0.377	0.451	0.452	0.565	0.329	0.313	0.619	0.334	0.346	0.633	0.464	0.468	0.282	0.347	0.59	0.597	0.434	0.526	0.564	0.535	0.367
KIT	0.502	0.799	0.271	0.536	0.47	0.368	0.413	0.435	0.637	0.632	0.417	0.315	0.609	0.551	0.578	0.794	0.617	0.347	0.724	0.243	0.531	0.625	0.771	0.612	0.235	0.339	0.384	0.441	0.469	0.631	0.451	0.352	0.577	0.487	0.383	0.78	0.729	0.354	0.555	0.459	0.468	0.482	0.421	0.527	0.53	0.324	0.341	0.416	0.551
KITH	0.455	0.264	0.626	0.306	0.708	0.546	0.682	0.52	0.351	0.413	0.729	0.419	0.148	0.6	0.478	0.304	0.163	0.636	0.334	0.644	0.468	0.503	0.31	0.508	0.603	0.583	0.486	0.67	0.221	0.415	0.221	0.213	0.552	0.364	0.35	0.219	0.204	0.436	0.327	0.389	0.483	0.373	0.677	0.655	0.216	0.394	0.368	0.833	0.755
KPCB	0.455	0.463	0.57	0.589	0.501	0.486	0.506	0.518	0.399	0.635	0.655	0.461	0.617	0.681	0.603	0.342	0.322	0.47	0.428	0.466	0.43	0.532	0.358	0.429	0.617	0.402	0.368	0.628	0.702	0.53	0.54	0.589	0.397	0.532	0.731	0.405	0.533	0.489	0.649	0.36	0.554	0.409	0.63	0.562	0.313	0.448	0.536	0.516	0.555
LCK	0.673	0.825	0.263	0.565	0.615	0.27	0.431	0.463	0.698	0.714	0.367	0.323	0.442	0.455	0.412	0.785	0.563	0.407	0.732	0.305	0.614	0.672	0.747	0.729	0.22	0.426	0.488	0.504	0.534	0.67	0.477	0.383	0.633	0.433	0.327	0.73	0.776	0.281	0.527	0.513	0.397	0.498	0.527	0.541	0.494	0.382	0.43	0.42	0.641
LKHA4	0.651	0.436	0.656	0.824	0.502	0.623	0.676	0.712	0.474	0.551	0.506	0.538	0.473	0.846	0.609	0.475	0.574	0.636	0.469	0.558	0.494	0.542	0.412	0.494	0.709	0.512	0.492	0.836	0.655	0.437	0.549	0.611	0.415	0.601	0.738	0.431	0.506	0.607	0.692	0.647	0.576	0.556	0.646	0.576	0.432	0.642	0.534	0.606	0.49
MAPK2	0.668	0.681	0.456	0.673	0.492	0.44	0.481	0.558	0.734	0.742	0.54	0.549	0.515	0.572	0.524	0.689	0.626	0.414	0.783	0.361	0.68	0.653	0.695	0.673	0.396	0.469	0.394	0.618	0.527	0.696	0.557	0.445	0.641	0.56	0.493	0.73	0.684	0.458	0.619	0.549	0.49	0.514	0.648	0.682	0.534	0.529	0.485	0.508	0.614
MCR	0.183	0.334	0.645	0.493	0.52	0.491	0.701	0.666	0.265	0.36	0.255	0.502	0.637	0.357	0.492	0.346	0.438	0.303	0.249	0.56	0.367	0.339	0.286	0.339	0.632	0.602	0.544	0.341	0.365	0.355	0.63	0.699	0.362	0.382	0.678	0.391	0.414	0.64	0.573	0.628	0.744	0.52	0.451	0.49	0.571	0.638	0.514	0.459	0.296
MET	0.564	0.72	0.244	0.441	0.581	0.312	0.499	0.475	0.764	0.723	0.565	0.246	0.672	0.322	0.455	0.708	0.594	0.406	0.623	0.529	0.72	0.732	0.708	0.64	0.299	0.28	0.632	0.525	0.493	0.663	0.449	0.338	0.525	0.49	0.302	0.776	0.7	0.303	0.518	0.297	0.515	0.443	0.376	0.504	0.253	0.381	0.63	0.407	0.637
MK01	0.368	0.807	0.369	0.408	0.384	0.396	0.565	0.576	0.692	0.72	0.525	0.436	0.499	0.474	0.51	0.746	0.436	0.283	0.674	0.193	0.647	0.634	0.734	0.643	0.292	0.382	0.355	0.523	0.391	0.826	0.34	0.325	0.499	0.442	0.446	0.819	0.733	0.365	0.652	0.582	0.559	0.381	0.44	0.537	0.546	0.276	0.435	0.493	0.645
MK10	0.725	0.773	0.319	0.521	0.573	0.278	0.372	0.454	0.656	0.574	0.29	0.445	0.417	0.384	0.457	0.719	0.502	0.331	0.761	0.255	0.529	0.558	0.657	0.756	0.263	0.569	0.572	0.455	0.479	0.762	0.412	0.406	0.585	0.472	0.447	0.741	0.755	0.309	0.436	0.637	0.332	0.583	0.516	0.453	0.533	0.345	0.446	0.429	0.528
MK14	0.581	0.727	0.301	0.463	0.472	0.359	0.438	0.486	0.595	0.645	0.336	0.393	0.435	0.435	0.52	0.709	0.557	0.423	0.67	0.319	0.559	0.511	0.678	0.626	0.317	0.396	0.501	0.53	0.437	0.56	0.428	0.391	0.584	0.527	0.484	0.678	0.652	0.37	0.457	0.563	0.45	0.521	0.529	0.52	0.535	0.435	0.416	0.377	0.49
MMP13	0.372	0.195	0.555	0.562	0.293	0.899	0.476	0.414	0.398	0.207	0.789	0.632	0.512	0.461	0.432	0.234	0.531	0.657	0.271	0.575	0.447	0.553	0.254	0.305	0.857	0.732	0.564	0.452	0.514	0.468	0.463	0.569	0.444	0.361	0.513	0.271	0.296	0.702	0.562	0.245	0.584	0.421	0.249	0.29	0.326	0.525	0.429	0.73	0.542
MP2K1	0.554	0.674	0.403	0.584	0.493	0.464	0.558	0.569	0.603	0.612	0.421	0.39	0.569	0.641	0.474	0.655	0.555	0.495	0.673	0.388	0.564	0.585	0.626	0.697	0.394	0.421	0.571	0.635	0.431	0.798	0.433	0.396	0.605	0.439	0.477	0.804	0.705	0.427	0.694	0.466	0.552	0.523	0.56	0.521	0.358	0.338	0.47	0.482	0.673
NOS1	0.706	0.408	0.705	0.807	0.665	0.636	0.746	0.644	0.577	0.688	0.314	0.68	0.409	0.794	0.518	0.521	0.367	0.495	0.576	0.641	0.496	0.628	0.455	0.82	0.611	0.699	0.681	0.826	0.603	0.583	0.442	0.438	0.635	0.521	0.713	0.585	0.432	0.603	0.562	0.803	0.516	0.73	0.842	0.775	0.43	0.471	0.509	0.713	0.525
NRAM	0.522	0.0711	0.975	0.773	0.732	0.848	0.31	0.157	0.327	0.358	0.654	0.735	0.467	0.471	0.55	0.297	0.0638	0.766	0.204	0.779	0.556	0.735	0.0648	0.686	0.718	0.831	0.778	0.523	0.272	0.468	0.195	0.309	0.529	0.251	0.65	0.231	0.086	0.895	0.713	0.563	0.585	0.395	0.924	0.648	0.284	0.509	0.299	0.926	0.608
PA2GA	0.477	0.433	0.589	0.445	0.416	0.716	0.575	0.391	0.43	0.492	0.698	0.733	0.641	0.387	0.713	0.263	0.278	0.763	0.396	0.661	0.478	0.44	0.429	0.342	0.744	0.404	0.45	0.468	0.743	0.394	0.674	0.718	0.24	0.565	0.81	0.276	0.488	0.674	0.666	0.223	0.548	0.306	0.501	0.664	0.541	0.651	0.634	0.523	0.672
PARP1	0.674	0.516	0.554	0.711	0.56	0.463	0.459	0.418	0.535	0.606	0.503	0.589	0.368	0.673	0.511	0.477	0.454	0.407	0.588	0.482	0.428	0.52	0.595	0.654	0.47	0.561	0.583	0.626	0.551	0.561	0.476	0.412	0.607	0.581	0.585	0.573	0.521	0.471	0.499	0.555	0.44	0.616	0.728	0.715	0.502	0.47	0.455	0.541	0.639
PDE5A	0.69	0.616	0.287	0.555	0.684	0.257	0.376	0.314	0.429	0.384	0.545	0.344	0.3	0.521	0.334	0.469	0.358	0.509	0.563	0.371	0.325	0.449	0.627	0.657	0.386	0.494	0.593	0.359	0.464	0.521	0.504	0.495	0.437	0.351	0.402	0.447	0.628	0.305	0.349	0.284	0.251	0.358	0.433	0.44	0.329	0.435	0.567	0.463	0.657
PGH1	0.525	0.423	0.645	0.588	0.531	0.658	0.724	0.659	0.546	0.396	0.537	0.708	0.573	0.447	0.504	0.469	0.713	0.7	0.505	0.751	0.509	0.61	0.506	0.539	0.647	0.609	0.676	0.587	0.584	0.497	0.707	0.692	0.649	0.573	0.638	0.504	0.516	0.707	0.546	0.657	0.662	0.741	0.536	0.599	0.569	0.643	0.578	0.585	0.489
PGH2	0.604	0.438	0.539	0.587	0.45	0.596	0.747	0.658	0.555	0.329	0.562	0.689	0.531	0.439	0.559	0.447	0.739	0.664	0.562	0.675	0.588	0.574	0.535	0.439	0.655	0.629	0.677	0.525	0.653	0.512	0.677	0.695	0.686	0.619	0.66	0.536	0.529	0.596	0.422	0.572	0.625	0.73	0.509	0.521	0.538	0.538	0.566	0.51	0.384
PLK1	0.757	0.658	0.255	0.591	0.713	0.244	0.558	0.513	0.57	0.643	0.493	0.265	0.498	0.394	0.21	0.559	0.537	0.352	0.681	0.484	0.515	0.631	0.774	0.687	0.231	0.526	0.649	0.645	0.585	0.598	0.609	0.352	0.54	0.431	0.167	0.635	0.695	0.211	0.386	0.323	0.575	0.265	0.613	0.597	0.324	0.396	0.439	0.425	0.777
PNPH	0.929	0.645	0.554	0.435	0.758	0.626	0.414	0.374	0.761	0.69	0.592	0.638	0.0696	0.597	0.338	0.551	0.323	0.542	0.956	0.547	0.428	0.698	0.787	0.936	0.346	0.649	0.742	0.641	0.306	0.83	0.357	0.176	0.462	0.317	0.132	0.862	0.609	0.206	0.381	0.756	0.259	0.606	0.956	0.972	0.314	0.256	0.644	0.764	0.96
PPARA	0.498	0.402	0.527	0.514	0.493	0.584	0.613	0.617	0.292	0.241	0.703	0.528	0.588	0.514	0.51	0.392	0.57	0.677	0.363	0.718	0.407	0.384	0.398	0.253	0.744	0.454	0.487	0.467	0.539	0.295	0.721	0.783	0.33	0.517	0.67	0.338	0.493	0.632	0.493	0.429	0.505	0.49	0.264	0.39	0.401	0.68	0.526	0.414	0.238
PPARD	0.497	0.509	0.489	0.487	0.419	0.567	0.669	0.68	0.464	0.291	0.686	0.557	0.678	0.636	0.375	0.479	0.672	0.646	0.477	0.655	0.462	0.458	0.45	0.249	0.747	0.475	0.591	0.576	0.559	0.453	0.779	0.826	0.475	0.557	0.732	0.426	0.614	0.636	0.53	0.428	0.512	0.509	0.233	0.444	0.491	0.654	0.576	0.455	0.211
PPARG	0.49	0.41	0.513	0.516	0.451	0.616	0.62	0.606	0.344	0.27	0.682	0.551	0.556	0.47	0.571	0.424	0.6	0.708	0.366	0.727	0.451	0.404	0.425	0.299	0.701	0.395	0.473	0.458	0.557	0.301	0.729	0.736	0.314	0.557	0.643	0.347	0.506	0.623	0.507	0.449	0.503	0.53	0.325	0.401	0.434	0.714	0.531	0.414	0.293
PRGR	0.447	0.413	0.661	0.722	0.562	0.587	0.743	0.672	0.471	0.58	0.288	0.558	0.782	0.519	0.667	0.526	0.65	0.532	0.422	0.623	0.485	0.609	0.548	0.49	0.665	0.585	0.5	0.537	0.548	0.43	0.715	0.681	0.616	0.595	0.661	0.499	0.466	0.698	0.687	0.714	0.85	0.766	0.643	0.626	0.699	0.739	0.542	0.363	0.39
PTN1	0.423	0.357	0.568	0.545	0.357	0.662	0.736	0.579	0.442	0.297	0.539	0.722	0.599	0.625	0.555	0.35	0.723	0.63	0.417	0.733	0.431	0.436	0.37	0.279	0.752	0.477	0.475	0.494	0.58	0.407	0.779	0.771	0.514	0.568	0.527	0.34	0.498	0.62	0.674	0.59	0.646	0.693	0.597	0.5	0.577	0.674	0.573	0.465	0.347
PUR2	0.464	0.594	0.52	0.893	0.539	0.85	0.668	0.598	0.861	0.86	0.71	0.617	0.894	0.621	0.597	0.547	0.887	0.687	0.756	0.521	0.638	0.9	0.666	0.387	0.501	0.702	0.563	0.734	0.961	0.491	0.942	0.888	0.864	0.833	0.28	0.717	0.808	0.86	0.978	0.788	0.806	0.739	0.879	0.76	0.892	0.906	0.443	0.423	0.605
PYGM	0.424	0.395	0.563	0.353	0.522	0.608	0.438	0.268	0.459	0.353	0.717	0.594	0.455	0.498	0.399	0.342	0.256	0.58	0.338	0.537	0.53	0.525	0.478	0.421	0.626	0.494	0.528	0.263	0.318	0.578	0.264	0.469	0.592	0.449	0.51	0.402	0.352	0.528	0.61	0.323	0.468	0.465	0.518	0.542	0.236	0.29	0.564	0.671	0.514
PYRD	0.733	0.545	0.609	0.359	0.349	0.633	0.58	0.62	0.681	0.519	0.755	0.762	0.388	0.455	0.533	0.604	0.497	0.842	0.583	0.651	0.627	0.534	0.479	0.447	0.792	0.349	0.68	0.555	0.601	0.681	0.568	0.662	0.53	0.683	0.893	0.588	0.553	0.543	0.596	0.596	0.549	0.672	0.593	0.756	0.585	0.623	0.813	0.524	0.372
RENI	0.278	0.267	0.768	0.782	0.582	0.783	0.467	0.29	0.185	0.254	0.42	0.319	0.546	0.456	0.848	0.3	0.339	0.696	0.208	0.504	0.264	0.5	0.221	0.371	0.539	0.676	0.33	0.522	0.304	0.209	0.345	0.308	0.274	0.338	0.524	0.214	0.253	0.694	0.532	0.397	0.656	0.4	0.615	0.297	0.518	0.602	0.173	0.764	0.446
ROCK1	0.748	0.714	0.446	0.597	0.687	0.385	0.451	0.46	0.807	0.82	0.387	0.464	0.358	0.56	0.252	0.685	0.33	0.464	0.774	0.333	0.683	0.668	0.645	0.85	0.259	0.653	0.66	0.767	0.549	0.809	0.359	0.344	0.658	0.423	0.448	0.703	0.681	0.388	0.568	0.613	0.318	0.504	0.645	0.676	0.274	0.381	0.478	0.671	0.675
RXRA	0.403	0.298	0.714	0.693	0.655	0.623	0.84	0.741	0.287	0.29	0.251	0.593	0.628	0.407	0.7	0.418	0.836	0.706	0.207	0.8	0.303	0.344	0.503	0.469	0.719	0.556	0.483	0.393	0.402	0.15	0.921	0.88	0.337	0.539	0.74	0.431	0.5	0.819	0.696	0.798	0.711	0.846	0.57	0.479	0.627	0.86	0.336	0.454	0.245
SAHH	0.995	0.743	0.722	0.543	0.992	0.593	0.895	0.693	0.881	0.921	0.816	0.572	0.13	0.142	0.236	0.581	0.058	0.645	0.93	0.821	0.652	0.902	0.699	0.981	0.594	0.949	0.986	0.711	0.67	0.901	0.3	0.622	0.282	0.183	0.198	0.41	0.32	0.0658	0.575	0.524	0.305	0.635	0.905	0.794	0.0725	0.525	0.864	0.855	0.961
SRC	0.701	0.859	0.256	0.661	0.655	0.257	0.464	0.512	0.733	0.644	0.421	0.305	0.521	0.476	0.404	0.799	0.617	0.462	0.76	0.359	0.59	0.681	0.82	0.784	0.273	0.547	0.626	0.523	0.553	0.826	0.546	0.511	0.647	0.42	0.362	0.825	0.848	0.301	0.618	0.469	0.402	0.486	0.528	0.458	0.418	0.319	0.59	0.49	0.692
TGFR1	0.878	0.825	0.269	0.496	0.622	0.281	0.523	0.514	0.86	0.766	0.384	0.52	0.369	0.282	0.399	0.892	0.565	0.514	0.888	0.257	0.693	0.707	0.835	0.902	0.254	0.438	0.673	0.609	0.514	0.891	0.586	0.441	0.717	0.53	0.506	0.834	0.817	0.302	0.538	0.677	0.452	0.61	0.423	0.478	0.484	0.559	0.641	0.479	0.6
THB	0.644	0.589	0.423	0.498	0.498	0.629	0.793	0.809	0.594	0.639	0.702	0.535	0.699	0.583	0.648	0.692	0.804	0.71	0.667	0.799	0.657	0.744	0.687	0.482	0.633	0.431	0.573	0.809	0.765	0.657	0.885	0.857	0.559	0.614	0.685	0.713	0.814	0.601	0.69	0.507	0.753	0.662	0.64	0.593	0.411	0.533	0.799	0.597	0.647
THRB	0.422	0.216	0.599	0.484	0.501	0.669	0.305	0.187	0.245	0.348	0.341	0.453	0.573	0.43	0.429	0.29	0.288	0.455	0.268	0.407	0.341	0.563	0.348	0.509	0.437	0.689	0.594	0.347	0.531	0.26	0.293	0.268	0.663	0.701	0.337	0.165	0.288	0.647	0.576	0.254	0.259	0.2	0.602	0.362	0.558	0.446	0.159	0.782	0.579
TRY1	0.401	0.241	0.587	0.539	0.399	0.624	0.347	0.261	0.322	0.403	0.475	0.552	0.558	0.551	0.495	0.336	0.44	0.44	0.323	0.464	0.357	0.473	0.42	0.408	0.464	0.629	0.57	0.412	0.684	0.348	0.385	0.403	0.818	0.889	0.449	0.216	0.343	0.619	0.662	0.284	0.356	0.259	0.592	0.374	0.694	0.46	0.26	0.681	0.529
TRYB1	0.476	0.153	0.729	0.591	0.575	0.708	0.386	0.184	0.227	0.281	0.628	0.6	0.566	0.529	0.407	0.181	0.26	0.414	0.225	0.621	0.223	0.459	0.325	0.34	0.65	0.669	0.632	0.277	0.548	0.22	0.322	0.467	0.564	0.756	0.481	0.119	0.225	0.594	0.584	0.264	0.299	0.336	0.538	0.312	0.617	0.573	0.31	0.656	0.576
TYSY	0.54	0.557	0.405	0.621	0.474	0.633	0.497	0.388	0.602	0.553	0.615	0.488	0.662	0.46	0.597	0.433	0.528	0.513	0.625	0.36	0.519	0.683	0.566	0.525	0.512	0.589	0.421	0.451	0.698	0.56	0.726	0.632	0.661	0.584	0.371	0.605	0.596	0.504	0.713	0.414	0.562	0.533	0.542	0.54	0.473	0.459	0.395	0.584	0.687
UROK	0.562	0.466	0.613	0.647	0.343	0.717	0.52	0.532	0.637	0.589	0.511	0.719	0.499	0.685	0.64	0.608	0.589	0.469	0.625	0.516	0.527	0.59	0.65	0.532	0.418	0.42	0.548	0.651	0.693	0.626	0.424	0.413	0.826	0.88	0.576	0.6	0.509	0.582	0.697	0.578	0.498	0.596	0.635	0.626	0.718	0.486	0.465	0.641	0.582
VGFR2	0.607	0.814	0.248	0.569	0.513	0.347	0.446	0.515	0.737	0.707	0.462	0.295	0.601	0.482	0.533	0.788	0.672	0.383	0.758	0.3	0.658	0.706	0.825	0.643	0.25	0.354	0.495	0.504	0.576	0.72	0.561	0.469	0.662	0.571	0.371	0.807	0.805	0.335	0.567	0.439	0.501	0.567	0.467	0.517	0.516	0.39	0.504	0.415	0.619
WEE1	0.289	0.537	0.359	0.443	0.447	0.457	0.569	0.769	0.552	0.669	0.683	0.423	0.619	0.784	0.714	0.567	0.468	0.387	0.588	0.562	0.606	0.684	0.591	0.456	0.538	0.435	0.284	0.608	0.395	0.663	0.82	0.822	0.377	0.306	0.528	0.607	0.723	0.451	0.828	0.397	0.692	0.649	0.46	0.721	0.456	0.389	0.809	0.447	0.796
XIAP	0.217	0.0548	0.965	0.518	0.259	0.702	0.0783	0.054	0.124	0.309	0.494	0.511	0.58	0.368	0.345	0.0749	0.0583	0.582	0.086	0.406	0.271	0.317	0.0795	0.259	0.465	0.624	0.56	0.19	0.148	0.203	0.261	0.306	0.501	0.299	0.479	0.0544	0.105	0.952	0.598	0.147	0.226	0.0657	0.65	0.2	0.613	0.837	0.12	0.945	0.516
average
[truncated: 53 more columns]
